# Supplementary material for: Molecular mechanisms of two-component system RhpRS regulating type III secretion system in Pseudomonas syringae
Source: Nucleic Acids Res. 2014 Sep 23;42(18):11472–86. doi: 10.1093/nar/gku865 (PMC4191427; doi:10.1093/nar/gku865)
Supplement: SUPPLEMENTARY DATA [file supp_gku865_nar-01035-z-2014-File009.xlsx]

## Sheet: Table S1
Strain	Description	Source
P. syringae pv. tomato DC3000	wild type
rhpS-	transposon insertion mutant of rhpS
ΔrhpRS	clean deletion of rhpRS
E. coli 5α		Stratagene
E. coli BL21		Invitrogen
Plasmid	Description
pHM2-rhpR-luc	transcriptional fusion between rhpR promoter and luc in pHM2
pRK1037	For TVMV protease production that cuts MBP from fusion protein
pMCSG19	For His- and MBP-tag protein expression in E. coli
pMCSG19-rhpS-C	pMCSG19 containing rhpS-C
pMCSG19-rhpR	pMCSG19 containing rhpR from P. syringae pv. tomato
pMCSG19-ackA	pMCSG19 containing ackA
pHM2-rhpR-HA	translational fusion between rhpR ORF and HA tag in pHM2
pMCSG19-rhpR(psph)	pMCSG19 containing rhpR from P. syringae pv. phaseolicola
pMCSG19-gacA	pMCSG19 containing rhpR from P. syringae pv. Tomato
Primer	Sequence
rhpSCLICF	TACTTCCAATCCAATGCCGCCAAGGCACTCAGCCGTCC
rhpSCLICR	TTATCCACTTCCAATGTTAAAGGCGCGGCAGGTCCAGTAC
rhpRLICF	TACTTCCAATCCAATGCCATGCAAGCACTTCCCGAGAAC
rhpRLICR	TTATCCACTTCCAATGTTAACCCAGCTCCCTGGCATCG
rhpRD51AF	GTGGTGGTGCTCGCGCTGATGCTGCCCGG
rhpRD51AR	CCGGGCAGCATCAGCGCGAGCACCACCAC
ackALICF	TACTTCCAATCCAATGCCATGACGGATCAATCACAAC
ackALICR	TTATCCACTTCCAATGTTAGGTGCGCTCGTGCAGCAG
rhpRGSF	TTCGTGCAAGTCCATTTGTC
rhpRGSR	GCTTGCATAGTGCGTCTGTC
rhpRFPF	6-FAM-TTCGTGCAAGTCCATTTGTC
PSPTO1489GSF	GCAGGAACCCCTCTCGTTATC
PSPTO1489GSR	GGCAACCTCTCGTAATGAAAA
psphRhpRLICF	TACTTCCAATCCAATGCCATGCAAGCACTTCCCGACAC
psphRhpRLICR	TTATCCACTTCCAATGTTAACCCAGCTCCCTGGCATCG
gacALICF	TACTTCCAATCCAATGCCATGATTAAGGTGCTAGTTGTC
gacALICR	TTATCCACTTCCAATGTTAGGCGCTGGCATCAACCATGC
hopR1F	CCTGGTACGGAGGTGAAAAA
hopR1R	CACCTCCTATTCGGCATGAT
pilSF	CCAGCACTTCGCTGACCT
pilSR	TTCCGTAGCAATCAGCAATG
hopG1F	CGAGGAGCAATGGAACAGA
hopG1R	CAGAGTTTTATGGCGGAAGG
avrE1F	TTTCGCCGTAAGTCACATCA
avrE1R	GAGCATGGCCTGAGTAAAGC
fihAF	TGCGTGCGCTACTGAATATC
fihAR	TTTCACATTGCTTCTGCCTTT
fliMF	TACGTGACAGAGGCAGAGCA
fliMR	TGGGGACGATAGTCATCAGC
ph3654F	AGCCAGCCTCACTCATTAGC
ph3654R	AAGGTTGTAAGCCCGTAGCA
ph0253F	GCTTCGACAACCTGCGTAAT
ph0253R	GCAGTCACAAAGCCGATACA
ph4241F	AACTTTCGCAGTTGGCAGTC
ph4241R	CACCAGTGTGTCGACCTCAT
ph1523F	TCCAGTGATGCATTATCCTTATG
ph1523R	AACGCTTGGACTTTCGCATC
ph3845F	CACCCAGCCTTTAAATGGAA
ph3845R	AATTATCGTCGAGCCAGGTG
rpoDgsF	GCTTCCCGGTCATTGGTAT
rpoDgsR	TTTCGGCATCGACATGAATA
rpoDrtF	GATTCGCATCTGGGTGACTT
rpoDrtR	GCAGTGCCTTGGCTTCTATC
Ph3076gsF	AGCAGCAGAGAGTTGAATTGC
Ph3076gsR	AGATTGTCCTCGTCTGCTCAA
Ph3076rtF	GCTTCACCCAGAACCAGAAG
Ph3076rtR	CACCACCGTAGATGATGTCG
Ph3654gsF	GGGAACAGTTTGCGTTTTTC
Ph3654gsR	AAGGTTGTAAGCCCGTAGCA
Ph3654rtF	GTTTTCGCCAGACAGGACTC
Ph3654rtR	AGTACTGGCAGGCTCTTGGA
Ph5053gsF	GAGCCGTCGAAAAACAACAT
Ph5053gsR	ATGGATTCAGCCAAGGCTCT
Ph5053rtF	GCCGTATCGAAGAGCTGAGT
Ph5053rtR	AGAAGACAATGCCAGGCTGT
Ph2185gsF	ATGCGTCAGGCTTCAGTTCT
Ph2185gsR	CGGCAGGACTTGAATCATTT
Ph2185rtF	TCGCCTGCTTACACAACAAC
Ph2185rtR	TCACTGAGCGTCTCGACATC
Ph4247gsF	TCACACTGACCGGGTAATCC
Ph4247gsR	CAGGCGAGGTACAGGTTGAT
Ph4247rtF	GCTTTGAGCTGGAGTTCACC
Ph4247rtR	TCTTGTCAGACGCCAGATTG
tonB4gsF	CGGCCTGCACACTGTTTAT
tonB4gsR	GCACAGCAGAGGGTACGAAT
tonB4rtF	CCACAAGTTCCGGAAATGAC
tonB4rtR	TTCTCGACCTTTGGCTTCTC
Ph4712gsF	CTTCCCTACGTGTCCCTGTT
Ph4712gsR	CATGCTGGATGAGCTGACTG
Ph4712rtF	CGAAACAGTCGATGCTGAAA
Ph4712rtR	TATAGGCCTCGGGAAAACCT
Ph4241gsF	CGCATGTAGCACGTGATGTT
Ph4241gsR	CACCAGTGTGTCGACCTCAT
Ph4241rtF	CCCGAAGCGATTATTGAAGA
Ph4241rtR	TTGAAGTGCGTTTGAACTCG
Ph3845gsF	CACCCAGCCTTTAAATGGAA
Ph3845gsR	AATTATCGTCGAGCCAGGTG
Ph3845rtF	TCCGTGAGCTACGATTTTCA
Ph3845rtR	TTCTATGGCTTTCGCCTGAT
Ph4977gsF	CGCCTGGCGAATGTCTTAT
Ph4977gsR	CCGCAACGCAGGTAAAAC
Ph4977rtF	CCCATCGAGATTCAGCAAAT
Ph4977rtR	CCTTAGCCTTGCGGTATCAG
Ph1035gsF	ATCTGGTCAACGATCCGAAG
Ph1035gsR	TGGTGGTATTGACTGCCTGA
Ph1035rtF	AAGCTGAGCGACGATGAAAT
Ph1035rtR	GGTCGGCTTCGTTTTCATTA
Ph0775gsF	CCCCCATGTTAGACTAATACCAA
Ph0775gsR	TTCGATACTTAGCGGATCAGG
Ph0775rtF	TGTAGCTGCGAATACGGATG
Ph0775rtR	GCGTCAATCCTGAGCACATA
Ph0813gsF	TGCCGGCATAGAGCAGAT
Ph0813gsR	GTCGAGGCGAGGGACATT
Ph0813rtF	CTGACCACCCTCGACGTTAT
Ph0813rtR	AAGTTGCGGATGTTTTCCAG
Ph1086gsF	TGACGCTATCGCAAGTGATG
Ph1086gsR	TACAAGGGGTAGGGCTGTGA
Ph1086rtF	GTGTCGAAGAGCGGGTAGTC
Ph1086rtR	GCGGATGCACATAGTGGTAG
Ph0100gsF	GGACTGAACGAGCGTGAGAT
Ph0100gsR	CTCCGAGCAGCTCTAGCATT
Ph0100rtF	ACTATCGAGAGGCCAGCAAA
Ph0100rtR	TTCTCGTTGGTCAGCACTTG
rlmlgsF	ATATTACCGCGCAAACCATC
rlmlgsR	CAGAAACTCATGACGCCAAC
rlmlrtF	CCTGCAAAAGAACCTCAAGC
rlmlrtR	CCACACGGTTCTTGTCAATG
Ph2002gsF	GAGGCGCTGATACTGTCGTT
Ph2002gsR	TGACCGCGATACTGAATCTG
Ph2002rtF	GCAGCTTTTCCAGCTACACC
Ph2002rtR	GTAATGCCGTCCTTGCTGTT
folEgsF	TGGCGGTGTAATTCTGTTCC
folEgsR	TGCGAACAACGCTATTTTTG
folErtF	CAGTACCTGTGTCGCGGTTA
folErtR	TGAGGTTTTCCTGGATCTGC
Psph16srtF	AAGCAACGCGAAGAACCTTA
Psph16srtR	CACCGGCAGTCTCCTTAGAG
hopR1rtF	CATCAATCAGGTGCGATACG
hopR1rtR	CCAGACGGTACAGGTCAGGT
flhArtF	TTGCCATCACTGCTTCTGTC
flhArtR	AGAGCAGATACGCACCACCT
hopG1rtF	GCCGCTCCTACAGAAAAGTG
hopG1rtR	CGTGCAATTCCTTTTTCCAT
fliLrtF	CTGCTGCAGCTAACGTCAAG
fliLrtR	AAGGGTATCGCTGCAAACAG
pilSrtF	GCTGTTCAGTCTGGCAATGA
pilSrtR	CTGCACGTAGTCGTTGGAAA
avrE1rtF	TTACCACCCCGTTCATCATT
avrE1rtR	TCGACACTACGAGCAGGATG

## Sheet: Table S2
start	end	length	abs_summit	fold_enrichment	gene	function	postion	category	contain IR
732398	732940	543	732594	3.86565	rpoD	RNA polymerase, sigma 70	upstream	nucleic acid	Y
3575298	3575648	351	3575458	3.77545	PSPPH3076	hypothetical	upstream	hypothetical	Y
4197022	4197353	332	4197200	3.74968	PSPPH3654	TetR family transcription factor	upstream	regulatory	Y
5727955	5728550	596	5728277	3.66732	PSPPH5053	aminotransferase	downstream	metabolism	Y
2540865	2541354	490	2541197	3.60794	pspph2185	histidine kinase	upstream	regulatory	Y
4843965	4844351	387	4844203	3.46699	PSPPH4247	GAF/GGDEF/EAL protein	upstream	regulatory	Y
5727291	5727629	339	5727443	3.43841	tonB4	siderophore transporter	upstream	transporter	Y
5346982	5347428	447	5347114	3.4234	PSPPH4712	anti-CoA dehydrogenase	overlap end	metabolism	Y
4838068	4838655	588	4838429	3.36312	PSPPH4241	LuxR family transcription factor	upstream	regulatory	Y
4402126	4402456	331	4402291	3.36139	PSPPH3845	arsC family protein	upstream	metabolism	Y
1484231	1484876	646	1484709	3.32106	hrpR	T3SS	upstream	virulence	Y
5646238	5646511	274	5646359	3.31158	PSPPH4977	GNAT family acetyltransferase	inside	metabolism	Y
1223002	1223390	389	1223192	3.23885	PSPPH1035	lipoprotein	overlap start	metabolism	Y
910521	910752	232	910635	3.20849	PSPPH0775	chaperone protein	inside	transporter	Y
957786	958304	519	958116	3.20031	PSPPH0813	hypothetical	upstream	hypothetical	Y
1279006	1279303	298	1279157	3.19561	PSPPH1086	lipoprotein	upstream	hypothetical	Y
111823	112141	319	111970	3.18272	PSPPH0100	recombinase	inside	nucleic acid	Y
2440632	2440871	240	2440744	3.12415	rlmL	23S rRNA methyltransferase	overlap end	metabolism	Y
2350798	2351602	805	2351470	3.11668	PSPPH2002	Ca binding protein	overlap start	regulatory	Y
2109561	2109911	351	2109754	3.11231	folE	GTP cyclohydrolase	overlap start	metabolism	Y
5087762	5088024	263	5087888	3.08682	PSPPH4453	hypothetical	overlap end	hypothetical	Y
135102	135377	276	135216	3.05387	PSPPH0117	phopholipase D	inside	metabolism	Y
982642	983025	384	982845	3.03822	PSPPH0821	type 4 pilus associated protein	overlap end	cell envelop	Y
364495	364898	404	364691	3.01112	PSPPH0319	autotransporter	upstream	transporter	Y
3836388	3837036	649	3836665	3.01032	ccmA	cytochrome biosynthesis protein	upstream	transporter	Y
1387106	1387628	523	1387249	3.00821	PSPPH1180	histidine kinase	overlap end	regulatory	Y
3624871	3625163	293	3625040	2.88635	PSPPH3123	hydrolase	overlap end	metabolism	Y
204159	204724	566	204322	2.88548	hopR1	T3SS effector	overlap start	virulence	Y
3178558	3179020	463	3178908	2.87969	PSPPH2753	hypothetical	inside	hypothetical	Y
1127333	1127554	222	1127448	2.82831	PSPPH0950	chemotaxis protein	upstream	regulatory	Y
2137848	2138067	220	2137952	2.79616	PSPPH1840	lipoprotein	upstream	hypothetical	Y
1140001	1140237	237	1140110	2.78327	PSPPH0958	CDP-glucose-4,6-dehydrogenase	inside	cell envelop	Y
1277205	1277448	244	1277322	2.77019	PSPPH1084	hypothetical	downstream	hypothetical	Y
883535	883838	304	883653	2.73173	PSPPH0755	TetR family TF	downstream	regulatory	Y
4600621	4600845	225	4600739	2.72855	sbcB	exonuclease I	overlap end	nucleic acid	Y
3937355	3937568	214	3937461	2.72194	flgF	flagellar basal body rod protein	overlap start	cell envelop	Y
5446411	5446649	239	5446518	2.68601	PSPPH4801	sensory box containing diguanylate cyclase	upstream	regulatory	Y
2190301	2190592	292	2190430	2.68019	PSPPH1898	tRNA-dihydrouridine synthase	overlap start	metabolism	Y
3895968	3896178	211	3896088	2.63489	flhA	flagellar biosynthesis protein	upstream	cell envelop	Y
4012817	4013050	234	4012916	2.61576	PSPPH3473	two-component system	upstream	regulatory	Y
882103	882446	344	882233	2.58889	PSPPH0755	TetR family TF	upstream	regulatory	Y
2644902	2645156	255	2645026	2.5771	PSPPH2279	transporter	upstream	transporter	Y
1320203	1320459	257	1320289	2.55229	PSPPH1120	polysaccharide deacetylase	upstream	metabolism	Y
2515172	2515381	210	2515295	2.55133	PSPPH2159	isocitrate dehydrogenase	inside	metabolism	Y
3946828	3947045	218	3946947	2.51267	flgA	flagellar basal body P-ring biosynthesis	overlap start	cell envelop
4551969	4552203	235	4552085	2.51267	PSPPH3986	hypothetical	inside	hypothetical	Y
1148289	1148611	323	1148418	2.49979	PSPPH0965	hypothetical	inside	hypothetical	Y
1232350	1232613	264	1232467	2.49734	PSPPH1041	hypothetical	downstream	hypothetical	Y
1194190	1194454	265	1194361	2.49321	murl	glutamate racemase	overlap end	cell envelop	Y
2981601	2981911	311	2981757	2.4869	PSPPH2590	GAF/GGDEF/EAL protein	upstream	regulatory	Y
3225819	3226026	208	3225890	2.4767	PSPPH2787	transporter ATPase	inside	transporter	Y
5317859	5318063	205	5317954	2.46127	PSPPH4682	LPS biosynthesis protein	inside	cell envelop
1738382	1738872	491	1738634	2.46113	PSPPH1496	hypothetical	upstream	hypothetical	Y
5692146	5692344	199	5692256	2.46071	PSPPH5023	hypothetical	upstream	hypothetical	Y
1952486	1952758	273	1952647	2.44825	PSPPH1688	tRNA-arg	overlap end	nucleic acid	Y
3857164	3857361	198	3857255	2.44825	PSPPH3331	hypothetical	upstream	hypothetical	Y
1319300	1319481	182	1319399	2.43846	PSPPH1119	hypothetical	overlap end	hypothetical	Y
4477498	4477720	223	4477609	2.43536	PSPPH3920	hypothetical	upstream	hypothetical	Y
5206398	5206611	214	5206503	2.43531	PSPPH4562	transporter	downstream	transporter	Y
5177168	5177426	259	5177276	2.42248	PSPPH4541	hypothetical	inside	hypothetical	Y
770807	771063	257	770928	2.41095	PSPPH0650	autotransporting lipase	upstream	metabolism	Y
4617396	4617585	190	4617499	2.40871	PSPPH4041	fumarate hydratase	downstream	metabolism	Y
630606	630807	202	630695	2.40657	thiC	thiamine biosynthesis gene	overlap end	metabolism	Y
1999677	1999873	197	1999777	2.39673	PSPPH1725	cation transporter	overlap start	transporter	Y
1135359	1135575	217	1135480	2.38382	wbbD	glycosyltransferase	inside	metabolism	Y
2489252	2489525	274	2489380	2.38009	PSPPH2132	hypothetical	upstream	hypothetical	Y
4222284	4222478	195	4222375	2.37477	PSPPH3675	sensory box protein	inside	regulatory	Y
1125773	1126085	313	1125989	2.37093	PSPPH0948	tRNA-met	overlap end	nucleic acid	Y
3077350	3077591	242	3077456	2.37093	PSPPH2653	LPS biosynthesis protein	upstream	cell envelop	Y
5748320	5748663	344	5748549	2.37093	PSPPH5069	Rhs family protein	upstream	metabolism	Y
2434199	2434406	208	2434291	2.36365	PSPPH2074	levansucrase	overlap end	cell envelop	Y
897322	897530	209	897425	2.35805	hopG1	T3SS effector	overlap end	virulence	Y
2550493	2550708	216	2550622	2.34516	PSPPH2194	cro/CI family transcripton factor	overlap start	regulatory	Y
3902031	3902218	188	3902104	2.33503	fliL	flagellar basal body protein	upstream	cell envelop	Y
3231037	3231336	300	3231196	2.33228	PSPPH2791	hypothetical	inside	hypothetical	Y
718510	718709	200	718607	2.31939	PSPPH0608	hypothetical	inside	hypothetical	Y
2554223	2554490	268	2554392	2.31123	PSPPH2198	hypothetical	downstream	hypothetical	Y
5341037	5341245	209	5341156	2.30549	pqqF	PQQ biosynthesis protein	overlap end	metabolism	Y
864075	864315	241	864189	2.28869	pilS	two-component system	inside	regulatory	Y
1956977	1957195	219	1957081	2.28073	PSPPH1693	hypothetical	overlap end	hypothetical	Y
5180006	5180202	197	5180115	2.26785	PSPPH4544	hypothetical	overlap start	hypothetical	Y
1594536	1594719	184	1594630	2.25496	PSPPH1372	ISPsy19, transposase	overlap end	transposon	Y
1965527	1965724	198	1965631	2.25496	PSPPH1698	protease	inside	metabolism	Y
2478809	2479087	279	2478903	2.25496	PSPPH2119	hypothetical	upstream	hypothetical	Y
2318339	2318529	191	2318443	2.22919	PSPPH1969	GntR family transcription factor	overlap end	regulatory	Y
2084940	2085130	191	2085035	2.22329	PSPPH1780	hypothetical	inside	hypothetical	Y
317942	318190	249	318073	2.21432	PSPPH0276	SAM proteim	overlap end	nucleic acid	Y
2352169	2353901	1733	2353354	2.20673	RhpR	TCS	upstream	virulence	Y
902809	902969	161	902903	2.17765	PSPPH0770	two-component system	inside	regulatory	Y
1479662	1479833	172	1479744	2.17765	avrE1	T3SS effector	inside	virulence	Y
4007	4240	234	4136	2.15225	gyrB	DNA gyrase	overlap start	nucleic acid	Y
5173219	5173387	169	5173326	2.15188	PSPPH4539	transposase B	overlap start	transposon	Y
3018355	3018533	179	3018464	2.1447	cysl	sulfite reductase	upstream	metabolism	Y
3552846	3553039	194	3552958	2.14452	gspK1	secretion protein	overlap end	transporter	Y
317614	317828	215	317729	2.14413	CynT	carbonic anhydrase	overlap start	metabolism	Y
4931249	4931405	157	4931331	2.13899	PSPPH4318	hypothetical	overlap end	hypothetical	Y
3229669	3230024	356	3229807	2.12611	PSPPH2790	hypothetical	overlap start	hypothetical	Y
1772071	1772249	179	1772147	2.12157	PSPPH1523	serine protease	upstream	transporter	Y
905379	905562	184	905492	2.11322	PSPPH0771	diguanylate phosphodiesterase	upstream	regulatory	Y
5231890	5232086	197	5232014	2.10164	rpsL	30S ribosome protein S12	upstream	metabolism	Y
206358	206522	165	206421	2.10034	PSPPH5226	hrpL-regulated protein	upstream	hypothetical
2884046	2884230	185	2884134	2.09766	PSPPH2496	NAD-dependent deacetylase	inside	regulatory	Y
976296	976452	157	976355	2.08775	PSPPH0815	Ca binding hemolysin protein	inside	metabolism	Y
1153582	1153768	187	1153691	2.08745	PSPPH0979	hypothetical	overlap end	hypothetical	Y
4561076	4561276	201	4561189	2.0874	PSPPH3995	hypothetical	upstream	hypothetical	Y
4102117	4102269	153	4102174	2.0856	PSPPH3560	glutamate dehydrogenase	upstream	metabolism	Y
898921	899120	200	899033	2.07457	hopG1	T3SS effector	upstream	virulence	Y
2437599	2438103	505	2437702	2.06783	rmf	ribosome modulation protein	overlap end	metabolism	Y
1024612	1024959	348	1024827	2.06734	pcnB	polyA polymerase	upstream	nucleic acid	Y
3900422	3900607	186	3900502	2.05405	fliM	flagellar motor switch protein	overlap end	cell envelop
736762	737005	244	736864	2.04411	dnaG	DNA primase	upstream	nucleic acid	Y
935608	935761	154	935677	2.04312	PSPPH0791	lipoprotein	upstream	hypothetical	Y
4349828	4349981	154	4349927	2.03591	fpr1	ferrodexin-NADP reductase	overlap start	metabolism	Y
2350406	2350661	256	2350535	2.02491	PSPPH2001	lipoprotein	overlap end	cell envelop
1966393	1966601	209	1966480	2.02412	PSPPH1698	protease	inside	metabolism	Y
5216536	5216772	237	5216669	2.02129	rpsM	30S ribosome protein S13	upstream	metabolism	Y
4311233	4311831	599	4311572	2.02099	PSPPH3759	zinc binding oxidoreductase	inside	metabolism	Y
3018884	3019086	203	3018984	2.02029	PSPPH2619	sugar binding domain protein	overlap start	metabolism	Y
4514346	4514535	190	4514430	2.00919	lepA	GTP binding protein	upstream	cell envelop	Y
3529133	3529323	191	3529218	1.99919	PSPPH3037	siderophore receptor	overlap start	transporter	Y
867937	868136	200	868028	1.98691	clpB2	ATP-binding subunits of Clp protease	overlap start	metabolism
875120	875452	333	875245	1.97564	PSPPH0750	hypothetical	inside	hypothetical	Y
320796	320955	160	320891	1.96169	hemB	delta-aminolevulinic acid dehydrogenase	upstream	metabolism	Y
2129396	2129564	169	2129476	1.95914	PSPPH1828	hypothetical	inside	hypothetical	Y
341476	341636	161	341586	1.9586	qor2	quinone oxidoreductase	overlap end	metabolism	Y
771227	771413	187	771297	1.95632	PSPPH0651	hypothetical	upstream	hypothetical	Y
3575839	3575996	158	3575899	1.94571	PSPPH3077	Integral membrane protein	overlap end	cell envelop	Y
386271	386424	154	386373	1.94057	PSPPH0339	ISPsy18, transposase	upstream	transposon	Y
3230242	3230590	349	3230363	1.93283	PSPPH2791	hypothetical	overlap end	hypothetical	Y
5581737	5581917	181	5581794	1.92105	PSPPH4907	OprD family porin	upstream	cell envelop	Y
116771	116935	165	116884	1.91994	PSPPH0104	Type 1 restriction-modi system	overlap end	nucleic acid	Y
3622707	3622874	168	3622797	1.90782	nuoN	NADH dehydrogenase	overlap end	metabolism	Y
113869	114205	337	114116	1.90706	PSPPH0102	ParB like nuclease	inside	nucleic acid	Y
189758	190077	320	189887	1.90706	PSPPH0165	hypothetical	inside	hypothetical
788523	788723	201	788599	1.89417	trpG	anthranilate synthase	upstream	metabolism	Y
2673122	2673296	175	2673202	1.89417	PSPPH2305	TetR family regulatory	upstream	regulatory	Y
3241682	3241840	159	3241761	1.89417	PSPPH2800	PbsX family regulatory factor	upstream	regulatory	Y
3533524	3533709	186	3533610	1.88944	PSPPH3042	transferase	upstream	metabolism
1727305	1727506	202	1727414	1.88128	PSPPH1485	transporter	overlap end	transporter	Y
3686340	3686513	174	3686404	1.88045	PSPPH3179	hypothetical	upstream	hypothetical
3630467	3630675	209	3630593	1.85551	PSPPH3129	lipoprotein	overlap end	hypothetical	Y
5208496	5208665	170	5208572	1.8548	uvrA	excinuclease	upstream	nucleic acid	Y
292661	292939	279	292861	1.83378	PSPPH0253	two-component system	inside	regulatory	Y
5244465	5244705	241	5244581	1.82974	PSPPH4609	tRNA-tyr	overlap start	nucleic acid	Y
1727875	1728140	266	1728093	1.81686	PSPPH1486	hypothetical	inside	hypothetical	Y
5043746	5043906	161	5043842	1.81347	PSPPH4418	type 4 leader peptidase	overlap start	cell envelop	Y
4285401	4285559	159	4285455	1.81166	rstA	response regulator	upstream	regulatory	Y
4612289	4612464	176	4612392	1.79793	PSPPH4038	lipoprotein	overlap end	hypothetical
3277118	3277303	186	3277179	1.7919	PSPPH2831	chemotaxis protein	inside	regulatory	Y
1388523	1388818	296	1388708	1.74838	PSPPH1181	glucose transporter binding protein	overlap end	transporter
4236069	4236383	315	4236188	1.73931	PSPPH3688	hypothetical	upstream	hypothetical
4331011	4331238	228	4331171	1.70153	PSPPH3782	porin	inside	cell envelop	Y
3034176	3034645	470	3034577	1.6892	mvaB	hydroxymethylglutaryl-CoA lyase	overlap end	metabolism	Y
982403	982583	181	982449	1.688	pilB	type 4 pilus associated protein	upstream	cell envelop
867604	867767	164	867652	1.67149	PSPPH0741	hypothetical	inside	hypothetical	Y
871181	871451	271	871327	1.67055	PSPPH0744	tRNA for proline	downstream	metabolism	Y
1176089	1176248	160	1176163	1.65782	PSPPH0983	glycosyl transferase	upstream	cell envelop	Y
4033319	4033472	154	4033436	1.64488	PSPPH3492	ISPsy18, transposase	upstream	transposon
4331389	4331573	185	4331463	1.64129	PSPPH3782	porin	inside	cell envelop
5650945	5651100	156	5651061	1.63646	PSPPH4980	hypothetical	inside	hypothetical	Y
1347932	1348085	154	1347994	1.59315	PSPPH1148	hypothetical	inside	hypothetical	Y
207068	207231	164	207200	1.57209	PSPPH0173	acetylornithine deacetylase	overlap start	metabolism
4036373	4036528	156	4036504	1.56854	PSPPH3495	diguanylate cyclase	downstream	regulatory	Y
2016933	2017090	158	2017045	1.55918	PSPPH1737	LysR family TF	inside	regulatory	Y
2322401	2322550	150	2322470	1.52888	sdhD	succinate dehydrogenase	inside	metabolism	Y
12966	13121	156	13081	1.48376	plsC	acyltransferase	overlap end	metabolism
5663073	5663336	264	5663327	1.46746	PSPPH4994	levansucrase LscC	overlap start	cell envelop	Y

## Sheet: Table S3
Synonym	protein	role categories(TIGR)	rhpS-kb vs rhpRS-kb	p-value
PSPTO0927	type IV pilus biogenesis protein	Cell envelope	0.670322	0.267428
PSPTO2036	lipoprotein, putative	Cell envelope	2.5097	0.000341604
PSPTO2350	lipoprotein, putative	Cell envelope	0.64236	0.143383
PSPTO4931	membrane protein, putative	Cell envelope	1.03918	0.121284
PSPTO1925	negative regulator of flagellin synthesis FlgM, putative	Cell envelope	1.60911	0.00831858
PSPTO1934	flagellar basal-body rod protein FlgC	Cell envelope	0.728474	0.0612282
PSPTO1949	flagellin	Cell envelope	1.20998	0.0498614
PSPTO1950	flagellin FlaG, putative	Cell envelope	1.40523	0.0208694
PSPTO1952	flagellar protein FliS	Cell envelope	0.621522	0.049543
PSPTO1957	flagellar hook-basal body complex protein FliE	Cell envelope	0.798081	0.130095
PSPTO2767	lipopolysaccharide core biosynthesis domain protein	Cell envelope	0.808131	0.14498
PSPTO0613	preprotein translocase, SecE subunit	Cell envelope	0.89884	0.00513182
PSPTO0646	preprotein translocase, SecY subunit	Cell envelope	0.614206	0.0534711
PSPTO4493	preprotein translocase, SecG subunit	Cell envelope	1.28087	0.0762134
PSPTO1255	amino acid ABC transporter, periplasmic amino acid-binding protein	Cell envelope	0.709461	0.0683095
PSPTO2367	ribose ABC transporter, periplasmic ribose-binding protein	Cell envelope	1.39727	0.0230737
PSPTO1410	exchangeable effector locus protein	Hypothetical protein	0.60769	0.417857
PSPTO0133	hypothetical protein	Hypothetical protein	0.949778	0.301778
PSPTO0608	hypothetical protein	Hypothetical protein	0.910812	0.230304
PSPTO1411	hypothetical protein	Hypothetical protein	0.655655	0.0923554
PSPTO1774	hypothetical protein	Hypothetical protein	0.925871	0.221924
PSPTO1840	hypothetical protein	Hypothetical protein	0.595111	0.281082
PSPTO3123	hypothetical protein	Hypothetical protein	0.975473	0.0891705
PSPTO3709	hypothetical protein	Hypothetical protein	0.824844	0.12299
PSPTO4573	hypothetical protein	Hypothetical protein	0.717217	0.110594
PSPTO5228	hypothetical protein	Hypothetical protein	1.18301	0.0586123
PSPTOB0033	hypothetical protein	Hypothetical protein	1.53921	0.0135098
PSPTOB0034	hypothetical protein	Hypothetical protein	0.908219	0.0266202
PSPTO0468	conserved hypothetical protein	Hypothetical protein	0.5941	0.202839
PSPTO0507	conserved hypothetical protein	Hypothetical protein	0.809838	0.423462
PSPTO1623	conserved hypothetical protein	Hypothetical protein	0.623581	0.176097
PSPTO1721	conserved domain protein	Hypothetical protein	1.12223	0.174677
PSPTO1953	conserved hypothetical protein	Hypothetical protein	0.73343	0.0120391
PSPTO2274	conserved hypothetical protein	Hypothetical protein	0.788953	0.0180848
PSPTO3836	conserved hypothetical protein	Hypothetical protein	1.1297	0.0465315
PSPTO4103	conserved hypothetical protein	Hypothetical protein	0.676662	0.128934
PSPTO4492	conserved hypothetical protein	Hypothetical protein	0.962942	0.0291448
PSPTO4816	conserved hypothetical protein	Hypothetical protein	1.74646	0.0319432
PSPTO5374	conserved hypothetical protein	Hypothetical protein	0.669918	0.0252573
PSPTO5613	conserved hypothetical protein TIGR00278	Hypothetical protein	0.600791	0.230121
PSPTO1423	cysteine desulfurase	Metabolism	0.763518	0.0236432
PSPTO5472	DNA-binding protein HU family	Metabolism	0.773982	0.00414875
PSPTO4494	triosephosphate isomerase	Metabolism	1.02107	0.0377507
PSPTO5243	thioredoxin	Metabolism	0.641344	0.00434191
PSPTO0426	peptidase, M16 family	Metabolism	0.651801	0.173945
PSPTO0089	ribosomal protein L28	Metabolism	1.22751	0.0583066
PSPTO0090	ribosomal protein L33	Metabolism	0.879161	0.213023
PSPTO0539	ribosomal protein S21	Metabolism	0.646874	0.112076
PSPTO0615	ribosomal protein L11	Metabolism	0.994023	0.00130716
PSPTO0616	ribosomal protein L1	Metabolism	0.84504	0.00842184
PSPTO0617	ribosomal protein L10	Metabolism	0.887863	0.0215563
PSPTO0618	ribosomal protein L7/L12	Metabolism	0.64362	0.0064566
PSPTO0622	ribosomal protein S7	Metabolism	0.615033	0.0269558
PSPTO0625	ribosomal protein S10	Metabolism	0.826101	0.0136659
PSPTO0627	ribosomal protein L4	Metabolism	0.77492	0.0281703
PSPTO0628	ribosomal protein L23	Metabolism	0.881513	0.000872218
PSPTO0630	ribosomal protein S19	Metabolism	0.646608	0.046533
PSPTO0631	ribosomal protein L22	Metabolism	0.695616	0.00447716
PSPTO0634	ribosomal protein L29	Metabolism	1.0498	0.0478027
PSPTO0635	ribosomal protein S17	Metabolism	0.736752	0.0125663
PSPTO0636	ribosomal protein L14	Metabolism	0.847275	0.0119977
PSPTO0637	ribosomal protein L24	Metabolism	0.759904	0.0312966
PSPTO0640	ribosomal protein S8	Metabolism	0.977117	0.0570615
PSPTO0641	ribosomal protein L6	Metabolism	0.672155	0.0045111
PSPTO0642	ribosomal protein L18	Metabolism	0.622016	0.0305041
PSPTO0643	ribosomal protein S5	Metabolism	0.611067	0.0450971
PSPTO0644	ribosomal protein L30	Metabolism	1.00004	0.0488556
PSPTO0647	ribosomal protein L36	Metabolism	0.989302	0.0169519
PSPTO0648	ribosomal protein S13	Metabolism	1.10561	0.0189329
PSPTO0649	ribosomal protein S11	Metabolism	0.660623	0.00640576
PSPTO0650	ribosomal protein S4	Metabolism	0.764387	0.00120203
PSPTO0797	ribosomal protein L21	Metabolism	1.65973	0.0181167
PSPTO0798	ribosomal protein L27	Metabolism	1.12646	0.0353122
PSPTO0802	ribosomal protein S20	Metabolism	0.779363	0.271825
PSPTO1103	ribosomal 5S rRNA E-loop binding protein Ctc/L25/TL5	Metabolism	0.586137	0.0853932
PSPTO1473	ribosomal protein S16	Metabolism	0.840494	0.141596
PSPTO1475	tRNA (guanine-N1)-methyltransferase	Metabolism	0.914319	0.00630178
PSPTO1476	ribosomal protein L19	Metabolism	1.09966	0.0246123
PSPTO1534	ribosomal protein S2	Metabolism	0.922949	0.0319668
PSPTO2380	ribosomal protein L35	Metabolism	0.891673	0.0588852
PSPTO2381	ribosomal protein L20	Metabolism	0.909152	0.0128356
PSPTO3352	translation initiation factor IF-1	Metabolism	0.644702	0.355655
PSPTO3835	ribosomal protein L32	Metabolism	0.750887	0.165506
PSPTO4425	ribosomal protein S9	Metabolism	0.613881	0.131527
PSPTO4426	ribosomal protein L13	Metabolism	1.06316	0.0402612
PSPTO4487	ribosomal protein S15	Metabolism	0.616613	0.0682364
PSPTO4930	ribosomal protein L9	Metabolism	0.971109	0.0284257
PSPTO4932	ribosomal protein S18	Metabolism	1.45675	0.0359133
PSPTO4933	ribosomal protein S6	Metabolism	1.47646	0.0333404
PSPTO5136	ribosomal protein L31	Metabolism	1.30737	0.0352224
PSPTO5615	ribosomal protein L34	Metabolism	0.809553	0.108486
PSPTO1474	16S rRNA processing protein RimM	Metabolism	0.616551	0.0509952
PSPTO2222	sensor histidine kinase	Regulatory functions	0.657947	0.0566523
PSPTO4523	transcriptional regulator, AsnC family	Regulatory functions	0.762954	0.0442895
PSPTO1422	rrf2 family protein	Regulatory functions	0.745904	0.130329
PSPTO2616	methyl-accepting chemotaxis protein	Stress response	0.755003	0.0576281
PSPTO4145	cold shock protein CapB	Stress response	1.35797	0.0469488
PSPTO4442	toluene tolerance protein, putative	Stress response	0.7809	0.0808637
PSPTO0614	transcription antitermination protein NusG	Transcription	1.04467	0.0314733
PSPTO0651	DNA-directed RNA polymerase, alpha subunit	Transcription	0.659083	0.0476853
PSPTO4224	RNA polymerase sigma-24 factor	Transcription	0.621044	0.379579
PSPTO4491	N utilization substance protein A	Transcription	0.745789	0.0752867

## Sheet: Table S4
Synonym	Protein	role categories(TIGR)	rhpS-kb vs rhpRS-kb	p-value
PSPTO0136	alginate regulatory protein AlgP	Cell envelope	-0.949409	0.177187
PSPTO0894	lipoprotein, putative	Cell envelope	-1.17659	0.103959
PSPTO1144	lipoprotein, putative	Cell envelope	-0.76144	0.0953143
PSPTO1164	ompA family protein	Cell envelope	-0.780408	0.322821
PSPTO1242	alginate biosynthesis protein Alg8	Cell envelope	-0.605011	0.199681
PSPTO1453	levansucrase	Cell envelope	-1.46174	0.175001
PSPTO1506	ompA family protein	Cell envelope	-0.973912	0.250524
PSPTO2601	membrane protein, putative	Cell envelope	-0.939452	0.0528961
PSPTO3333	membrane protein, putative	Cell envelope	-0.630497	0.14074
PSPTOA0007	membrane protein, putative	Cell envelope	-2.19157	0.046438
PSPTOA0032	levansucrase	Cell envelope	-1.93869	0.150814
PSPTO4403	cell division protein FtsZ	Cell envelope	-0.629361	0.202165
PSPTO3987	porin D	Cell envelope	-0.612777	0.178454
PSPTO0801	creA protein	Cell envelope	-0.754313	0.280256
PSPTO0167	hypothetical protein	Hypothetical proteins	-0.634448	0.368957
PSPTO0297	hypothetical protein	Hypothetical proteins	-0.849899	0.420828
PSPTO0792	hypothetical protein	Hypothetical proteins	-0.625031	0.111797
PSPTO3228	hypothetical protein	Hypothetical proteins	-0.607076	0.0798306
PSPTO3414	hypothetical protein	Hypothetical proteins	-0.586189	0.258121
PSPTO4085	hypothetical protein	Hypothetical proteins	-0.925026	0.387027
PSPTO4086	hypothetical protein	Hypothetical proteins	-0.724372	0.45954
PSPTO4322	hypothetical protein	Hypothetical proteins	-1.08045	0.270738
PSPTO4529	hypothetical protein	Hypothetical proteins	-0.922296	0.131259
PSPTO5203	hypothetical protein	Hypothetical proteins	-0.623015	0.276588
PSPTO5208	hypothetical protein	Hypothetical proteins	-0.916188	0.38707
PSPTO0156	conserved hypothetical protein	Hypothetical proteins	-0.912676	0.374391
PSPTO0281	conserved hypothetical protein	Hypothetical proteins	-0.658093	0.490032
PSPTO0318	conserved hypothetical protein	Hypothetical proteins	-0.68063	0.487214
PSPTO0546	conserved hypothetical protein	Hypothetical proteins	-0.588063	0.171838
PSPTO0547	conserved hypothetical protein	Hypothetical proteins	-1.26279	0.139131
PSPTO1507	conserved hypothetical protein	Hypothetical proteins	-1.31969	0.375702
PSPTO1609	conserved hypothetical protein	Hypothetical proteins	-0.828504	0.215781
PSPTO1634	conserved hypothetical protein	Hypothetical proteins	-0.623875	0.458181
PSPTO2333	conserved hypothetical protein	Hypothetical proteins	-0.797801	0.328414
PSPTO2334	conserved hypothetical protein	Hypothetical proteins	-0.78441	0.272174
PSPTO2458	conserved hypothetical protein	Hypothetical proteins	-0.845673	0.118505
PSPTO2609	conserved hypothetical protein	Hypothetical proteins	-0.592899	0.0497023
PSPTO2850	conserved hypothetical protein	Hypothetical proteins	-1.23001	0.00861296
PSPTO4586	conserved hypothetical protein	Hypothetical proteins	-1.12243	0.215557
PSPTO4610	conserved hypothetical protein	Hypothetical proteins	-1.01428	0.267103
PSPTO4611	conserved domain protein	Hypothetical proteins	-0.654838	0.410544
PSPTO4658	conserved domain protein	Hypothetical proteins	-0.596736	0.364798
PSPTO5012	conserved hypothetical protein	Hypothetical proteins	-0.669634	0.291606
PSPTOA0015	conserved hypothetical protein	Hypothetical proteins	-1.77391	0.16658
PSPTOA0031	conserved hypothetical protein	Hypothetical proteins	-1.81254	0.00125121
PSPTOA0036	conserved hypothetical protein	Hypothetical proteins	-1.44719	0.268221
PSPTOB0021	conserved hypothetical protein	Hypothetical proteins	-0.624929	0.544344
PSPTOB0074	conserved hypothetical protein	Hypothetical proteins	-0.908541	0.107607
PSPTO4762	von Willebrand factor type A domain protein	Hypothetical proteins	-0.936011	0.118064
PSPTO5015	lyase, putative	Hypothetical proteins	-1.1643	0.12808
PSPTO5071	YceI-like family protein	Hypothetical proteins	-0.720642	0.330909
PSPTO5435	secreted protein Hcp	Hypothetical proteins	-0.745431	0.1359
PSPTO0359	glutamine synthetase, type I	Metabolism	-0.904986	0.120908
PSPTO2595	isochorismate synthase	Metabolism	-0.621273	0.101188
PSPTO2596	isochorismate pyruvate-lyase	Metabolism	-0.800415	0.0454073
PSPTO2599	yersiniabactin synthetase, thiazolinyl reductase component	Metabolism	-0.810539	0.120371
PSPTO2600	yersiniabactin polyketide/non-ribosomal peptide synthetase	Metabolism	-0.909195	0.0727602
PSPTO2602	yersiniabactin non-ribosomal peptide synthetase	Metabolism	-1.27923	0.0703039
PSPTO4976	thiamin biosynthesis protein ThiC	Metabolism	-0.688897	0.455666
PSPTO5253	enhancing lycopene biosynthesis protein 2	Metabolism	-0.700542	0.412182
PSPTO0929	glutathione S-transferase	Metabolism	-0.681827	0.0909935
PSPTO3108	alkyl hydroperoxide reductase, subunit C	Metabolism	-0.860064	0.0353023
PSPTO1340	carbonic anhydrase	Metabolism	-0.818132	0.00357232
PSPTO5255	carbonic anhydrase	Metabolism	-0.959451	0.0864725
PSPTO0441	betaine aldehyde dehydrogenase	Metabolism	-0.756082	0.238556
PSPTO0443	choline dehydrogenase	Metabolism	-0.749831	0.324432
PSPTO1275	glycine cleavage system T protein	Metabolism	-0.644797	0.247706
PSPTO1276	glycine dehydrogenase	Metabolism	-0.649387	0.387283
PSPTO1287	glyceraldehyde 3-phosphate dehydrogenase, type I	Metabolism	-0.812453	0.167923
PSPTO1326	cytochrome o ubiquinol oxidase, subunit I	Metabolism	-0.70064	0.0833985
PSPTO1554	enolase	Metabolism	-0.640431	0.0622208
PSPTO1688	thioredoxin, putative	Metabolism	-0.645632	0.348522
PSPTO1841	threonine aldolase, low-specificity	Metabolism	-0.637213	0.015397
PSPTO2119	transaldolase	Metabolism	-0.603071	0.393182
PSPTO2202	succinyl-CoA synthase, beta subunit	Metabolism	-0.737147	0.273069
PSPTO3369	NADH dehydrogenase I, F subunit	Metabolism	-0.705851	0.392025
PSPTO3553	4-hydroxyphenylpyruvate dioxygenase	Metabolism	-0.659113	0.194152
PSPTO4170	glycerol-3-phosphate dehydrogenase	Metabolism	-0.77031	0.11176
PSPTO4647	cyanide-insensitive terminal oxidase CioB	Metabolism	-0.840084	0.0235681
PSPTO4648	cyanide-insensitive terminal oxidase CioA	Metabolism	-0.797082	0.245456
PSPTO4923	azurin	Metabolism	-0.814946	0.0222302
PSPTO5072	cytochrome b561, putative	Metabolism	-0.602834	0.193715
PSPTO5598	ATP synthase F1, epsilon subunit	Metabolism	-0.756383	0.262329
PSPTO3721	enoyl-(acyl-carrier-protein) reductase	Metabolism	-0.688525	0.109049
PSPTO0144	oligopeptidase A	Metabolism	-0.654426	0.301825
PSPTO0405	peptide methionine sulfoxide reductase	Metabolism	-0.837494	0.506667
PSPTO0829	clpB protein	Metabolism	-0.771519	0.459089
PSPTO3193	metalloprotease, putative	Metabolism	-0.644948	0.1623
PSPTO4376	chaperonin, 60 kDa	Metabolism	-0.768991	0.366993
PSPTO4377	chaperonin, 10 kDa	Metabolism	-0.650961	0.567991
PSPTO4504	dnaJ protein	Metabolism	-0.612561	0.446998
PSPTO4505	dnaK protein	Metabolism	-1.7285	0.320509
PSPTO1205	ribosomal subunit interface protein, putative	Metabolism	-0.895448	0.426624
PSPTO2310	ribosome modulation factor-related protein	Metabolism	-1.39396	0.0429086
PSPTO1367	acetyltransferase, GNAT family	Metabolism	-0.586451	0.368515
PSPTO2851	SCO1/SenC family protein	Metabolism	-0.601986	0.0376188
PSPTO3983	Dps family protein	Mobile elements	-0.914921	0.201606
PSPTO0372	ISPsy7, transposase	Mobile elements	-0.655335	0.458848
PSPTO2167	ISPsy7, transposase	Mobile elements	-0.628212	0.452161
PSPTO2465	ISPsy7, transposase	Mobile elements	-0.606964	0.434956
PSPTO2485	ISPsy7, transposase	Mobile elements	-0.711129	0.432057
PSPTO2971	ISPsy5, transposase	Mobile elements	-0.590218	0.212339
PSPTO3146	ISPsy7, transposase	Mobile elements	-0.612056	0.490225
PSPTO3216	ISPsy5, transposase	Mobile elements	-0.60555	0.17275
PSPTO3274	ISPsy7, transposase	Mobile elements	-0.676224	0.463574
PSPTO3325	ISPsy7, transposase	Mobile elements	-0.630442	0.445735
PSPTO3746	ISPsy7, transposase	Mobile elements	-0.625076	0.433852
PSPTO5571	ISPsy7, transposase	Mobile elements	-0.757648	0.413833
PSPTO4746	site-specific recombinase, phage integrase family domain protein	Mobile elements	-0.724296	0.286117
PSPTO0587	site-specific recombinase, phage integrase family	Mobile elements	-0.623499	0.310291
PSPTO1100	site-specific recombinase, phage integrase family	Mobile elements	-0.646229	0.270528
PSPTOA0065	exclusion-determining protein, putative	Plasmid mobilization and partition	-0.599496	0.187361
PSPTOA0008	partion protein, ParB family	Plasmid mobilization and partition	-2.69717	0.0314364
PSPTOA0009	ATPase, ParA family	Plasmid mobilization and partition	-1.76451	0.00285804
PSPTOA0010	transposase, Tn3 family	Plasmid mobilization and partition	-0.972692	0.201259
PSPTOA0014	ATPase, ParA family	Plasmid mobilization and partition	-1.45511	0.188016
PSPTOA0011	resolvase, putative	Plasmid mobilization and partition	-1.41887	0.154606
PSPTOA0027	mobilization protein MobC, putative	Plasmid mobilization and partition	-1.07418	0.00670613
PSPTOA0028	mobilization protein MobB, putative	Plasmid mobilization and partition	-0.695257	0.24546
PSPTOA0029	relaxase/mobilization nuclease MobA, putative	Plasmid mobilization and partition	-0.694749	0.339185
PSPTOB0035	mobilization protein MobB, putative	Plasmid mobilization and partition	-0.739967	0.298266
PSPTOB0071	surface exclusion protein, putative	Plasmid mobilization and partition	-1.55635	0.0740741
PSPTO3421	repressor protein c2	Regulatory functions	-0.599992	0.265702
PSPTO5454	transcriptional regulator, GntR family	Regulatory functions	-0.602578	0.0180398
PSPTOA0035	transcriptional regulator, GntR family	Regulatory functions	-0.9719	0.0331638
PSPTOA0039	transcriptional regulator, PbsX family	Regulatory functions	-2.9062	0.128492
PSPTO4457	phosphocarrier protein HPr	Regulatory functions	-1.02121	0.153231
PSPTO1246	PhoH-like protein	Regulatory functions	-0.743571	0.402791
PSPTO0940	tellurium resistance protein TerZ	Stress response	-0.721171	0.0746184
PSPTO2376	cold shock domain family protein	Stress response	-0.634884	0.111431
PSPTO2208	heat shock protein HtpG	Stress response	-0.780913	0.242116
PSPTO4506	heat shock protein GrpE	Stress response	-0.977686	0.570227
PSPTO5140	heat shock protein HslV	Stress response	-0.797221	0.46677
PSPTO5141	heat shock protein HslVU, ATPase subunit HslU	Stress response	-0.783743	0.471103
PSPTO0883	candidate type III effector HolPtoR	T3SS	-0.683978	0.30889
PSPTO1381	type III helper protein HrpA(Pto)	T3SS	-0.860819	0.212961
PSPTO4001	avirulence protein AvrPto(DC3000)	T3SS	-0.739559	0.148818
PSPTOA0012	avirulence protein AvrPphE(Pto)	T3SS	-1.03967	0.0927082
PSPTOA0018	type III effector HopPtoS1	T3SS	-1.45111	0.130932
PSPTOA0017	type III chaperone protein ShcS1	T3SS	-0.749178	0.121176
PSPTO5279	cadmium-translocating P-type ATPase	Transporters	-2.15904	0.252091
PSPTO2605	TonB-dependent siderophore receptor, putative	Transporters	-0.777757	0.417514
PSPTO4105	major facilitator family transporter	Transporters	-0.723887	0.278478
PSPTO4159	bacterioferritin-associated ferredoxin	Transporters	-0.845025	0.553954
PSPTOB0010	major facilitator family transporter	Transporters	-0.598602	0.177931

## Sheet: Table S5
Synonym	Protein	role categories(TIGR)	rhpS-MM vs rhpRS-MM	p-value
PSPTO5586	capsular polysaccharide biosynthesis protein	Cell envelope	0.620216	0.00280766
PSPTO0121	membrane protein, putative	Cell envelope	0.887033	0.0270477
PSPTO2375	lipoprotein, putative	Cell envelope	0.620451	0.0529347
PSPTO0950	N-acetyl-anhydromuramyl-L-alanine amidase AmpD	Cell envelope	0.730065	0.0134942
PSPTO0338	N-acetylmuramoyl-L-alanine amidase, family 2	Cell envelope	0.604165	0.0314478
PSPTO1138	lipoprotein, putative	Cell envelope	0.734809	0.00356011
PSPTO0319	type IV pilus biogenesis protein	Cell envelope	0.992625	0.00329473
PSPTO4211	lipoprotein, putative	Cell envelope	0.830153	0.0186976
PSPTO1272	membrane protein, putative	Cell envelope	0.598254	0.00318019
PSPTO5131	type IV pilus biogenesis protein PilN	Cell envelope	0.869446	0.0100426
PSPTO5584	membrane protein, putative	Cell envelope	0.636729	0.0284401
PSPTO1240	alginate biosynthesis protein AlgK	Cell envelope	0.768646	0.012583
PSPTO1918	glycosyl transferase, group 2 family protein	Cell envelope	1.09932	0.00312096
PSPTO1898	membrane protein, putative	Cell envelope	0.836633	0.104504
PSPTO1360	bmp family protein	Cell envelope	0.598753	0.127645
PSPTO5130	type IV pilus biogenesis protein PilO	Cell envelope	0.594317	0.0796121
PSPTO4283	pectin lyase	Cell envelope	0.728228	0.0039075
PSPTO4822	lipoprotein, rlpA family	Cell envelope	0.712689	0.00699106
PSPTO5097	glycosyl transferase, group 2 family protein	Cell envelope	0.599011	0.0214796
PSPTO0804	membrane protein, MviN family	Cell envelope	1.15104	0.00236077
PSPTO4991	glycosyl transferase, group 1 family protein	Cell envelope	1.09456	0.00104562
PSPTO0731	lipoprotein, putative	Cell envelope	0.781659	0.0275973
PSPTO5585	UDP-glucose 6-dehydrogenase	Cell envelope	1.1964	0.0127892
PSPTO3533	glycosyl transferase, group 1 family protein	Cell envelope	0.780073	0.0256555
PSPTO5000	lipopolysaccharide core biosynthesis protein WaaP	Cell envelope	0.728491	0.0038657
PSPTO1564	lipoprotein NlpD, putative	Cell envelope	0.670728	0.0401518
PSPTO0108	membrane protein, putative	Cell envelope	0.680896	0.238868
PSPTO1925	negative regulator of flagellin synthesis FlgM, putative	Cell envelope	1.26568	0.0596187
PSPTO1950	flagellin FlaG, putative	Cell envelope	1.13828	0.00883494
PSPTO1949	flagellin	Cell envelope	1.8452	0.0432822
PSPTO2616	methyl-accepting chemotaxis protein	Cell envelope	1.11044	0.0937715
PSPTO1934	flagellar basal-body rod protein FlgC	Cell envelope	0.769281	0.0025873
PSPTO1952	flagellar protein FliS	Cell envelope	0.941546	0.033902
PSPTO1935	basal-body rod modification protein FlgD	Cell envelope	1.01358	0.00395959
PSPTO1951	flagellar hook-associated protein FliD	Cell envelope	1.27873	0.00570109
PSPTO1945	flagellar hook-associated protein FlgL	Cell envelope	1.25837	0.00921886
PSPTO1926	flagellar protein, putative	Cell envelope	0.869701	0.00569155
PSPTO1936	flagellar hook protein FlgE	Cell envelope	1.2346	0.000160664
PSPTO1977	flagellar biosynthesis protein FlhF	Cell envelope	0.707439	0.0491218
PSPTO3308	general secretion pathway protein N, putative	Cell envelope	0.681848	0.0239275
PSPTO1937	flagellar hook protein FlgE	Cell envelope	0.760546	0.00536678
PSPTO0823	type 4 fimbriae expression regulatory protein pilR	Cell envelope	0.704449	0.242267
PSPTO1942	flagellar P-ring protein FlgI	Cell envelope	0.615452	0.0369034
PSPTO3313	general secretion pathway protein I, putative	Cell envelope	0.755178	0.100277
PSPTO2767	lipopolysaccharide core biosynthesis domain protein	Cell envelope	0.618269	0.394041
PSPTO3397	tail fiber assembly domain protein	Cell envelope	0.820425	0.0253438
PSPTO1589	lipoprotein, putative	Hypothetical proteins	1.31052	0.0536942
PSPTO1371	conserved effector locus protein	Hypothetical Proteins	1.0921	0.00342689
PSPTO3123	hypothetical protein	Hypothetical Proteins	2.61269	0.000914682
PSPTO1820	hypothetical protein	Hypothetical Proteins	0.628289	0.0295058
PSPTO1006	hypothetical protein	Hypothetical Proteins	0.651997	0.268258
PSPTO5459	hypothetical protein	Hypothetical Proteins	2.75798	0.315409
PSPTO2700	hypothetical protein	Hypothetical Proteins	0.886392	0.00220372
PSPTO2501	hypothetical protein	Hypothetical Proteins	0.803067	0.000882925
PSPTO2683	hypothetical protein	Hypothetical Proteins	0.667499	0.0147519
PSPTO1319	hypothetical protein	Hypothetical Proteins	0.619875	0.0885849
PSPTO3402	hypothetical protein	Hypothetical Proteins	0.846218	0.00117585
PSPTO4044	hypothetical protein	Hypothetical Proteins	0.592598	0.109448
PSPTO3561	hypothetical protein	Hypothetical Proteins	1.04129	0.047841
PSPTO2012	hypothetical protein	Hypothetical Proteins	0.696834	0.00388211
PSPTO0447	hypothetical protein	Hypothetical Proteins	2.31073	0.16318
PSPTO5345	hypothetical protein	Hypothetical Proteins	0.770302	0.33207
PSPTO1903	hypothetical protein	Hypothetical Proteins	0.642052	0.0181121
PSPTO2967	hypothetical protein	Hypothetical Proteins	1.08418	0.0159808
PSPTO3931	hypothetical protein	Hypothetical Proteins	0.909032	0.0343303
PSPTO4717	hypothetical protein	Hypothetical Proteins	0.747561	0.163183
PSPTO5183	hypothetical protein	Hypothetical Proteins	0.847036	0.0222267
PSPTO1350	hypothetical protein	Hypothetical Proteins	0.914234	0.00967303
PSPTO4532	hypothetical protein	Hypothetical Proteins	0.686482	0.0616164
PSPTO2081	hypothetical protein	Hypothetical Proteins	0.63652	0.0953297
PSPTO0974	hypothetical protein	Hypothetical Proteins	0.597095	0.358636
PSPTO2768	hypothetical protein	Hypothetical Proteins	1.0087	0.191144
PSPTO4184	hypothetical protein	Hypothetical Proteins	0.671858	0.141431
PSPTO3697	hypothetical protein	Hypothetical Proteins	0.708805	0.096044
PSPTO3895	hypothetical protein	Hypothetical Proteins	0.609692	0.255463
PSPTO0900	hypothetical protein	Hypothetical Proteins	1.1473	0.033746
PSPTO0526	hypothetical protein	Hypothetical Proteins	1.01359	0.00587979
PSPTO0026	hypothetical protein	Hypothetical Proteins	0.807824	0.121656
PSPTO3117	hypothetical protein	Hypothetical Proteins	0.600223	0.0120408
PSPTO0477	hypothetical protein	Hypothetical Proteins	0.6281	0.0739015
PSPTO1195	hypothetical protein	Hypothetical Proteins	0.731082	0.00590376
PSPTO0868	hypothetical protein	Hypothetical Proteins	0.867582	0.00353879
PSPTO3169	hypothetical protein	Hypothetical Proteins	0.633614	0.0729749
PSPTO4035	hypothetical protein	Hypothetical Proteins	1.13233	0.0252945
PSPTO3693	hypothetical protein	Hypothetical Proteins	0.625073	0.193311
PSPTO1062	hypothetical protein	Hypothetical Proteins	0.847359	0.277782
PSPTO5042	hypothetical protein	Hypothetical Proteins	1.72216	0.112559
PSPTO0027	hypothetical protein	Hypothetical Proteins	1.10821	0.0919573
PSPTO2498	hypothetical protein	Hypothetical Proteins	0.796181	0.0924213
PSPTO2797	hypothetical protein	Hypothetical Proteins	1.0322	0.185132
PSPTO2770	hypothetical protein	Hypothetical Proteins	0.911619	0.243992
PSPTO3623	hypothetical protein	Hypothetical Proteins	0.723771	0.151739
PSPTO4968	hypothetical protein	Hypothetical Proteins	0.715292	0.0450829
PSPTO5026	hypothetical protein	Hypothetical Proteins	0.665459	0.0114318
PSPTO3303	hypothetical protein	Hypothetical Proteins	0.831685	0.0489645
PSPTO1125	hypothetical protein	Hypothetical Proteins	0.71805	0.137808
PSPTO3622	hypothetical protein	Hypothetical Proteins	1.00016	0.0677773
PSPTO4753	hypothetical protein	Hypothetical Proteins	1.04716	0.062351
PSPTO0013	hypothetical protein	Hypothetical Proteins	0.618191	0.411017
PSPTO1804	hypothetical protein	Hypothetical Proteins	0.761844	0.114629
PSPTO0473	hypothetical protein	Hypothetical Proteins	0.806973	0.0285294
PSPTO1611	hypothetical protein	Hypothetical Proteins	0.645756	0.00630549
PSPTOB0028	hypothetical protein	Hypothetical Proteins	0.827028	0.0279225
PSPTO0792	hypothetical protein	Hypothetical Proteins	1.13256	0.0599217
PSPTO1953	conserved hypothetical protein	Hypothetical Proteins	0.95221	0.0286452
PSPTO5374	conserved hypothetical protein	Hypothetical Proteins	0.929867	0.0262961
PSPTO1623	conserved hypothetical protein	Hypothetical Proteins	1.10996	0.00720344
PSPTO1924	conserved hypothetical protein	Hypothetical Proteins	0.812006	0.0011738
PSPTO0243	conserved hypothetical protein	Hypothetical Proteins	0.76116	0.0450012
PSPTO0355	conserved hypothetical protein	Hypothetical Proteins	0.704511	0.0594198
PSPTO1989	conserved hypothetical protein	Hypothetical Proteins	0.883288	0.0696104
PSPTO2041	conserved hypothetical protein	Hypothetical Proteins	0.776048	0.000239825
PSPTO2094	conserved hypothetical protein	Hypothetical Proteins	0.823849	0.000635239
PSPTO5218	conserved hypothetical protein	Hypothetical Proteins	1.03253	0.0181117
PSPTO5177	conserved hypothetical protein	Hypothetical Proteins	0.677309	0.00700168
PSPTO3761	conserved hypothetical protein	Hypothetical Proteins	0.946736	0.00106284
PSPTO2965	conserved hypothetical protein	Hypothetical Proteins	0.892528	0.0256989
PSPTO2880	conserved hypothetical protein	Hypothetical Proteins	1.08471	0.128732
PSPTO5467	conserved hypothetical protein	Hypothetical Proteins	0.902246	0.0428965
PSPTO4857	conserved hypothetical protein	Hypothetical Proteins	0.866172	0.0572801
PSPTO1320	conserved hypothetical protein	Hypothetical Proteins	0.702031	0.151525
PSPTO2489	conserved hypothetical protein	Hypothetical Proteins	0.695187	0.121799
PSPTO2071	conserved hypothetical protein	Hypothetical Proteins	0.819345	0.0287271
PSPTO3970	conserved hypothetical protein	Hypothetical Proteins	0.618474	0.0073902
PSPTO3647	conserved hypothetical protein	Hypothetical Proteins	0.997284	0.0445697
PSPTO3760	conserved hypothetical protein	Hypothetical Proteins	0.705827	0.0532132
PSPTO4584	conserved hypothetical protein	Hypothetical Proteins	0.614584	0.0502122
PSPTO3879	conserved hypothetical protein	Hypothetical Proteins	0.780646	0.0262056
PSPTO4320	conserved hypothetical protein	Hypothetical Proteins	0.674543	0.0372838
PSPTO1829	conserved hypothetical protein	Hypothetical Proteins	1.47149	0.00307737
PSPTO2507	conserved hypothetical protein	Hypothetical Proteins	0.611513	0.164176
PSPTO2935	conserved hypothetical protein	Hypothetical Proteins	0.759942	0.0118485
PSPTO3572	conserved hypothetical protein	Hypothetical Proteins	0.807853	0.00948131
PSPTO0278	conserved hypothetical protein	Hypothetical Proteins	1.20663	0.235193
PSPTO5343	conserved hypothetical protein	Hypothetical Proteins	0.780831	0.0313428
PSPTO1593	conserved hypothetical protein	Hypothetical Proteins	0.605457	0.0542753
PSPTO5379	conserved hypothetical protein	Hypothetical Proteins	0.758667	0.0548106
PSPTO2057	conserved hypothetical protein	Hypothetical Proteins	1.85263	0.103479
PSPTO0046	conserved hypothetical protein	Hypothetical Proteins	0.616511	0.108872
PSPTO2969	conserved hypothetical protein	Hypothetical Proteins	0.809681	0.0264791
PSPTO2815	conserved hypothetical protein	Hypothetical Proteins	0.598743	0.137955
PSPTO3417	conserved hypothetical protein	Hypothetical Proteins	1.22634	0.0021388
PSPTO2870	conserved hypothetical protein	Hypothetical Proteins	0.806504	0.0205171
PSPTO4125	conserved hypothetical protein	Hypothetical Proteins	0.664226	0.31398
PSPTO2819	conserved hypothetical protein	Hypothetical Proteins	0.629805	0.0402713
PSPTO1583	conserved hypothetical protein	Hypothetical Proteins	0.723416	0.00350566
PSPTO4126	conserved hypothetical protein	Hypothetical Proteins	1.03465	0.00248789
PSPTO2669	conserved hypothetical protein	Hypothetical Proteins	0.837005	0.00402104
PSPTO3166	conserved domain protein	Hypothetical Proteins	1.32305	0.00138741
PSPTO3636	conserved hypothetical protein	Hypothetical Proteins	1.15962	0.0305509
PSPTO0937	conserved hypothetical protein	Hypothetical Proteins	0.652631	0.00772381
PSPTO4199	conserved hypothetical protein	Hypothetical Proteins	0.649845	0.101796
PSPTO1585	conserved hypothetical protein	Hypothetical Proteins	0.794084	0.00087602
PSPTO3994	conserved hypothetical protein	Hypothetical Proteins	0.756679	0.0664523
PSPTO5046	conserved hypothetical protein	Hypothetical Proteins	0.598721	0.0418521
PSPTO0988	conserved hypothetical protein	Hypothetical Proteins	0.634862	0.00904411
PSPTO4779	conserved hypothetical protein	Hypothetical Proteins	0.633427	0.0933242
PSPTO0228	conserved hypothetical protein	Hypothetical Proteins	1.19555	0.00559311
PSPTO3909	conserved hypothetical protein	Hypothetical Proteins	0.734377	0.00301759
PSPTO1518	conserved hypothetical protein	Hypothetical Proteins	0.783577	0.00251424
PSPTO0958	conserved hypothetical protein	Hypothetical Proteins	0.628761	0.197906
PSPTO1510	conserved hypothetical protein	Hypothetical Proteins	0.826361	0.305902
PSPTO2793	conserved hypothetical protein	Hypothetical Proteins	0.868438	0.024402
PSPTO4023	conserved hypothetical protein	Hypothetical Proteins	1.01823	0.0270416
PSPTO0849	conserved hypothetical protein	Hypothetical Proteins	0.968223	0.108289
PSPTO0253	conserved hypothetical protein	Hypothetical Proteins	0.679825	0.242077
PSPTO0454	conserved domain protein	Hypothetical Proteins	0.755705	0.033614
PSPTO4142	conserved hypothetical protein	Hypothetical Proteins	0.892272	0.210098
PSPTO5158	conserved hypothetical protein	Hypothetical Proteins	0.586644	0.0596287
PSPTO2116	conserved hypothetical protein	Hypothetical Proteins	0.959921	0.0148898
PSPTO2546	conserved hypothetical protein	Hypothetical Proteins	0.764044	0.0966243
PSPTO1738	conserved hypothetical protein	Hypothetical Proteins	0.951283	0.00186628
PSPTO2479	conserved domain protein	Hypothetical Proteins	0.975133	0.0331398
PSPTO0231	conserved hypothetical protein	Hypothetical Proteins	1.07383	0.0627835
PSPTO1212	conserved hypothetical protein	Hypothetical Proteins	0.918435	0.0554854
PSPTO0859	conserved hypothetical protein	Hypothetical Proteins	0.663784	0.0250092
PSPTO2154	conserved hypothetical protein	Hypothetical Proteins	0.68942	0.0421929
PSPTO0850	conserved hypothetical protein	Hypothetical Proteins	0.689927	0.0498801
PSPTO4467	conserved hypothetical protein	Hypothetical Proteins	0.59108	0.027624
PSPTOA0057	conserved hypothetical protein	Hypothetical Proteins	1.0535	0.0275625
PSPTO4483	conserved hypothetical protein	Hypothetical Proteins	1.00854	0.0303041
PSPTO5419	conserved hypothetical protein	Hypothetical Proteins	0.592734	0.00420595
PSPTO0408	conserved hypothetical protein	Hypothetical Proteins	0.837164	0.00110227
PSPTO0710	conserved domain protein	Hypothetical Proteins	0.612696	0.231541
PSPTO4096	conserved domain protein	Hypothetical Proteins	0.61918	0.0242905
PSPTO0922	conserved hypothetical protein	Hypothetical Proteins	0.714591	0.0397517
PSPTO1783	conserved hypothetical protein	Hypothetical Proteins	0.944553	0.0273529
PSPTO3145	conserved hypothetical protein	Hypothetical Proteins	0.745565	0.0662439
PSPTO3888	conserved hypothetical protein	Hypothetical Proteins	1.13293	0.00352398
PSPTO0546	conserved hypothetical protein	Hypothetical Proteins	0.715973	0.0343126
PSPTO3027	phospho-2-dehydro-3-deoxyheptonate aldolase	Metabolism	0.702615	0.00560815
PSPTO4164	ornithine carbamoyltransferase	Metabolism	0.701636	0.0349739
PSPTO5335	phosphoribosylformimino-5-aminoimidazole carboxamide ribotide isomerase	Metabolism	0.58747	0.24307
PSPTO5288	threonine dehydratase, biosynthetic	Metabolism	0.834311	0.1013
PSPTO4265	cystathionine beta-lyase	Metabolism	1.14818	0.00721402
PSPTO5309	glutamine synthetase	Metabolism	0.742049	0.036904
PSPTO0157	trpBA operon transcriptional activator	Metabolism	0.616951	0.00328492
PSPTO2632	rhodanese domain protein/cystathionine beta-lyase	Metabolism	1.19015	0.0458762
PSPTO0800	glutamate 5-kinase	Metabolism	0.991496	0.108076
PSPTO0224	diaminopimelate epimerase	Metabolism	0.63613	0.00336933
PSPTO1921	glutamine synthetase	Metabolism	0.624491	0.0220419
PSPTO5178	serine O-acetyltransferase, putative	Metabolism	0.82467	0.0911074
PSPTO1633	asparagine synthetase, glutamine-hydrolyzing	Metabolism	1.16869	0.03636
PSPTO0360	thiamin biosynthesis protein ThiI	Metabolism	0.588949	0.0287396
PSPTO1556	4-diphosphocytidyl-2C-methyl-D-erythritol synthase	Metabolism	0.629791	0.00996539
PSPTO2961	L-lysine 6-monooxygenase, putative	Metabolism	1.04869	0.0247232
PSPTO2147	pyoverdine sidechain peptide synthetase I, epsilon-Lys module	Metabolism	0.637318	0.227251
PSPTO2135	pyoverdine chromophore precursor synthetase	Metabolism	0.639827	0.113268
PSPTO1128	ferrochelatase	Metabolism	0.845783	0.000967081
PSPTO4225	L-aspartate oxidase	Metabolism	0.768653	0.176276
PSPTO0796	octylprenyl diphosphate synthase	Metabolism	0.61583	0.0917255
PSPTO4874	CbiG protein/precorrin-3B C17-methyltransferase	Metabolism	0.619616	0.106801
PSPTO4798	phosphomethylpyrimidine kinase, putative	Metabolism	0.737347	0.0129276
PSPTO0692	3,4-dihydroxy-2-butanone 4-phosphate synthase/GTP cyclohydrolase II	Metabolism	0.746317	0.00111561
PSPTO0325	glutamate--cysteine ligase	Metabolism	0.69575	0.00142699
PSPTO4880	precorrin-6x reductase, putative	Metabolism	0.786188	0.00387657
PSPTO0805	riboflavin biosynthesis protein RibF	Metabolism	0.785472	0.0118541
PSPTO0809	hydroxymethylbutenyl pyrophosphate reductase	Metabolism	0.839259	0.00381715
PSPTO0498	dethiobiotin synthetase	Metabolism	0.606631	0.0290276
PSPTO2599	yersiniabactin synthetase, thiazolinyl reductase component	Metabolism	0.652103	0.0427045
PSPTO2600	yersiniabactin polyketide/non-ribosomal peptide synthetase	Metabolism	0.733877	0.137928
PSPTO2602	yersiniabactin non-ribosomal peptide synthetase	Metabolism	0.955114	0.0408494
PSPTO4343	insecticidal toxin protein, putative	Metabolism	0.99939	0.00114273
PSPTO4518	non-ribosomal peptide synthetase, initiating component	Metabolism	0.746327	0.00930832
PSPTO4690	CFA synthetase, thioesterase component	Metabolism	0.78997	0.314572
PSPTO4687	coronafacic acid polyketide synthetase II	Metabolism	1.10475	0.0218591
PSPTO0703	glutathione S-transferase family protein	Metabolism	0.762921	0.00229376
PSPTO0512	coenzyme PQQ synthesis protein B	Metabolism	0.67864	0.338921
PSPTO1719	glutathione peroxidase family protein	Metabolism	0.973438	0.00241263
PSPTO2411	urease, beta/gamma subunit	Metabolism	0.679778	0.102573
PSPTO0259	4-aminobutyrate aminotransferase	Metabolism	0.769708	0.0216514
PSPTO4895	urease, alpha subunit	Metabolism	0.612921	0.158493
PSPTO2559	phosphonate metabolism protein PhnG	Metabolism	0.916011	0.0451222
PSPTO2555	phosphonates ABC transporter, ATP-binding protein	Metabolism	0.69094	0.00716432
PSPTO0349	xenobiotic compound monooxygenase, DszA family, A subunit	Metabolism	0.651775	0.0220934
PSPTO4569	iron-uptake factor	Metabolism	1.11241	0.257718
PSPTO3648	acid phosphatase	Metabolism	0.658071	0.00582523
PSPTO3505	cytochrome b561, putative	Metabolism	0.86527	0.0443327
PSPTO3551	homogentisate 1,2-dioxygenase	Metabolism	0.590768	0.0539419
PSPTO1730	NAD(P)H dehydrogenase, quinone family	Metabolism	0.726702	0.141064
PSPTO3924	malate dehydrogenase	Metabolism	0.755598	0.0823095
PSPTO3555	glycolate oxidase, subunit GlcD	Metabolism	0.608873	0.157691
PSPTO0460	sarcosine oxidase, beta subunit	Metabolism	0.600603	0.2051
PSPTO2002	cytochrome c oxidase, cbb3-type, CcoQ subunit	Metabolism	1.04542	0.00115253
PSPTO3051	2,4-dihydroxyacetophenone dioxygenase	Metabolism	0.595427	0.130445
PSPTO2636	aldose 1-epimerase	Metabolism	0.837271	0.00371681
PSPTO0972	iron-sulfur cluster-binding protein, Rieske family	Metabolism	0.648209	0.0493534
PSPTO0455	glutathione-independent formaldehyde dehydrogenase	Metabolism	0.994735	0.0238575
PSPTO3714	hydroxyacylglutathione hydrolase, putative	Metabolism	0.803159	0.136548
PSPTO1669	propionate kinase	Metabolism	0.860231	0.0176934
PSPTO0973	deoxyribose-phosphate aldolase	Metabolism	0.73681	0.122563
PSPTO1029	endoglucanase	Metabolism	0.70434	0.312415
PSPTO1833	arginine N-succinyltransferase, alpha subunit	Metabolism	0.667614	0.0566214
PSPTO0401	iron-sulfur cluster-binding protein, Rieske family	Metabolism	0.740525	0.0233393
PSPTO3668	allantoicase	Metabolism	0.594412	0.000760293
PSPTO0106	cytochrome c5	Metabolism	0.879655	0.216565
PSPTO0402	iron-sulfur cluster-binding protein	Metabolism	0.638964	0.00853591
PSPTO1822	phenylalanine-4-hydroxylase	Metabolism	0.680142	0.12906
PSPTO3119	glycosyl hydrolase, family 15	Metabolism	0.602757	0.0147838
PSPTO2119	transaldolase	Metabolism	0.585648	0.0277262
PSPTO1287	glyceraldehyde 3-phosphate dehydrogenase, type I	Metabolism	0.923954	0.0710628
PSPTO5381	biotin carboxylase/biotin carboxyl carrier protein	Metabolism	0.738008	0.0756279
PSPTO5185	acyl-CoA dehydrogenase family protein	Metabolism	1.03128	0.0263966
PSPTO3163	enoyl-CoA hydratase/isomerase family protein	Metabolism	0.654289	0.0200718
PSPTO3299	3-hydroxyacyl-CoA-acyl carrier protein transferase	Metabolism	0.619383	0.0203076
PSPTO2818	fatty acid desaturase	Metabolism	0.752736	0.0146879
PSPTO4955	rhodanese domain protein/phosphatidylserine decarboxylase	Metabolism	0.794137	0.118541
PSPTO5110	3-oxoacyl-(acyl-carrier-protein) synthase II, putative	Metabolism	0.921968	0.145242
PSPTO1766	lipase	Metabolism	0.657355	0.00596467
PSPTO3494	myo-inositol 2-dehydrogenase	Metabolism	0.709692	0.0638718
PSPTO3461	glycerophosphoryl diester phosphodiesterase	Metabolism	0.666147	0.0140706
PSPTO4861	acetyl-CoA carboxylase, biotin carboxylase	Metabolism	0.592519	0.256449
PSPTO3911	protease II	Metabolism	0.643572	0.0132633
PSPTO1426	co-chaperone Hsc20	Metabolism	0.894165	0.00742225
PSPTO3353	ATP-dependent clp protease, ATP-binding subunit ClpA	Metabolism	0.596616	0.144445
PSPTO3034	peptidyl-prolyl cis-trans isomerase C	Metabolism	0.798065	0.0997057
PSPTO2381	ribosomal protein L20	Metabolism	0.610615	0.124487
PSPTO2380	ribosomal protein L35	Metabolism	0.599997	0.135357
PSPTO5615	ribosomal protein L34	Metabolism	1.0808	0.00111617
PSPTO2379	translation initiation factor IF-3	Metabolism	0.708317	0.220677
PSPTO2378	threonyl-tRNA synthetase	Metabolism	0.659404	0.0505547
PSPTO4454	ribosomal subunit interface protein	Metabolism	0.944207	0.0466253
PSPTO1744	initiation factor 2 subunit family	Metabolism	0.766101	0.0436596
PSPTO4474	glutamyl-tRNA(Gln) amidotransferase, A subunit	Metabolism	0.684185	0.077365
PSPTO5611	tRNA modification GTPase TrmE	Metabolism	0.917735	0.0345472
PSPTO0179	sun protein	Metabolism	1.22315	0.020297
PSPTO1268	valyl-tRNA synthetase	Metabolism	0.685147	0.0175169
PSPTO1205	ribosomal subunit interface protein, putative	Metabolism	0.606034	0.0548187
PSPTO0075	guanylate kinase	Metabolism	0.900177	0.0505482
PSPTO1468	phosphoribosylglycinamide formyltransferase 2	Metabolism	0.665043	0.00813852
PSPTO1699	phosphoribosylglycinamide formyltransferase	Metabolism	0.671898	0.0558594
PSPTO1661	ribonucleoside-diphosphate reductase, beta subunit	Metabolism	0.59283	0.199325
PSPTO4144	deoxycytidine triphosphate deaminase, putative	Metabolism	0.671091	0.087187
PSPTO4937	adenylosuccinate synthetase	Metabolism	0.700832	0.158103
PSPTO2373	inosine/uridine-preferring nucleoside hydrolase	Metabolism	0.662932	0.00951665
PSPTO0084	deoxyuridine 5triphosphate nucleotidohydrolase	Metabolism	0.967663	0.024363
PSPTO3662	xanthine dehydrogenase accessory factor XdhC, putative	Metabolism	0.647983	0.054669
PSPTO2255	hydrolase, TatD family	Metabolism	0.698824	0.00539781
PSPTO0975	pentapeptide repeat domain protein	Metabolism	0.840315	0.00691791
PSPTO1599	acetyltransferase, GNAT family	Metabolism	0.616954	0.0442499
PSPTO2155	aminotransferase, class V	Metabolism	0.618342	0.00338412
PSPTO1710	nitroreductase family protein	Metabolism	0.804285	0.0702054
PSPTO0997	acyltransferase family protein	Metabolism	0.666092	0.092103
PSPTO5092	acyltransferase family protein	Metabolism	0.682638	0.0418962
PSPTO0548	rhodanese-like domain protein	Metabolism	0.612613	0.0242861
PSPTO3570	acetyltransferase, GNAT family	Metabolism	0.689893	0.105426
PSPTO0037	helicase domain protein	Metabolism	0.59944	0.272029
PSPTO3287	D-isomer specific 2-hydroxyacid dehydrogenase family protein	Metabolism	0.706032	0.108458
PSPTO5109	3-oxoacyl-(acyl-carrier-protein) reductase, putative	Metabolism	1.04262	0.11331
PSPTO1168	acyltransferase family protein	Metabolism	1.05172	0.0020346
PSPTO0181	molybdopterin oxidoreductase, alpha subunit	Metabolism	0.653514	0.121562
PSPTO5547	acyltransferase family protein	Metabolism	1.40263	0.087644
PSPTO3075	oxidoreductase, aldo/keto reductase family	Metabolism	1.20595	0.233177
PSPTO5389	acetyltransferase, GNAT family	Metabolism	0.843702	0.173218
PSPTO2758	oxidoreductase, short-chain dehydrogenase/reductase family	Metabolism	0.607366	0.000498242
PSPTO4198	cobalamin synthesis protein/P47K family protein	Metabolism	1.08402	0.0738797
PSPTO2722	oxidoreductase, Gfo/Idh/MocA family	Metabolism	0.900281	0.00355806
PSPTO3459	CTP synthase domain protein	Metabolism	0.623857	0.0439041
PSPTO2645	FAD-binding monooxygenase, PheA/TfdB family	Metabolism	0.78851	0.107832
PSPTO2723	oxidoreductase, short-chain dehydrogenase/reductase family	Metabolism	0.659228	0.0276273
PSPTO3080	NADH:flavin oxidoreductase / NADH oxidase family	Metabolism	0.813828	0.162523
PSPTO2611	tRNA synthetase class II family protein	Metabolism	0.972618	0.00951145
PSPTO3460	D-isomer specific 2-hydroxyacid dehydrogenase family protein	Metabolism	0.605948	0.0654705
PSPTO1457	cytidine/deoxycytidylate deaminase family protein	Metabolism	0.64531	0.266867
PSPTOA0043	traH protein, putative	Mobile elements	0.637655	0.38157
PSPTOB0060	traN protein	Mobile elements	0.963969	0.024367
PSPTO3399	tail protein I	Mobile elements	1.11218	0.0044418
PSPTOB0062	traP protein	Mobile elements	0.883119	0.168903
PSPTO5018	ISPsy9, transposase OrfB	Mobile elements	0.693832	0.00322921
PSPTOA0052	traN protein	Mobile elements	0.617845	0.0234881
PSPTOA0059	traT protein	Mobile elements	0.948026	0.0375313
PSPTOB0051	traI protein	Mobile elements	1.00249	0.132641
PSPTOA0056	traR protein	Mobile elements	0.800547	0.0131457
PSPTO0175	DNA processing protein DprA, putative	Nucleic acid	0.737869	0.0136255
PSPTOA0044	relaxase	Nucleic acid	0.926126	0.00870672
PSPTO5472	DNA-binding protein HU family	Nucleic acid	0.881191	0.0701588
PSPTO0298	resolvase, putative	Nucleic acid	0.665848	0.0284294
PSPTO0538	DNA primase	Nucleic acid	0.803224	0.282589
PSPTO0382	DNA ligase, NAD-dependent, putative	Nucleic acid	1.06317	0.00571333
PSPTO4944	DNA mismatch repair protein MutL	Nucleic acid	0.660198	0.0177626
PSPTO4135	DNA ligase, ATP-dependent	Nucleic acid	0.603109	0.0364906
PSPTO3979	crossover junction endodeoxyribonuclease RuvC	Nucleic acid	0.698309	0.113934
PSPTO3766	exonuclease SbcC	Nucleic acid	0.727989	0.00901084
PSPTO0006	type I restriction-modification system, S subunit, EcoA family	Nucleic acid	0.791347	0.0264387
PSPTO2966	site-specific recombinase, phage integrase family	Nucleic acid	0.732773	0.0146896
PSPTO4603	site-specific recombinase, phage integrase family	Nucleic acid	0.674373	0.00438913
PSPTO1084	integrase/recombinase XerD, putative	Nucleic acid	0.692792	0.00138197
PSPTO4844	DNA-damage-inducible protein F	Nucleic acid	1.07036	0.0246314
PSPTO4608	site-specific recombinase, phage integrase family	Nucleic acid	0.712459	0.029836
PSPTO2364	endonuclease I	Nucleic acid	0.585988	0.00818715
PSPTO4778	endoribonuclease L-PSP family protein	Nucleic acid	0.648063	0.00026948
PSPTO2477	endoribonuclease L-PSP family protein	Nucleic acid	0.885623	0.0564139
PSPTO2222	sensor histidine kinase	Regulatory functions	1.09052	0.0074463
PSPTO2223	DNA-binding response regulator	Regulatory functions	1.31831	0.00560273
PSPTO0485	transcriptional repressor, LacI family	Regulatory functions	0.752431	0.0163446
PSPTO0596	catabolite gene activator Crp	Regulatory functions	1.06455	0.0588941
PSPTO5311	transcriptional regulator, TetR family	Regulatory functions	0.592247	0.381653
PSPTO3773	transcriptional regulator, GntR family	Regulatory functions	0.878819	0.228128
PSPTO1673	sensor histidine kinase	Regulatory functions	0.64761	0.189786
PSPTO5116	transcriptional regulator, RpiR family	Regulatory functions	0.856999	0.153058
PSPTO3576	transcriptional regulator, TetR family	Regulatory functions	0.653698	0.262572
PSPTO0352	nitrogen regulation protein NR(I)	Regulatory functions	0.631433	0.0313374
PSPTO1306	heavy metal sensor histidine kinase	Regulatory functions	0.621253	0.00728643
PSPTO3040	transcriptional regulator, LysR family	Regulatory functions	0.589963	0.118411
PSPTO2617	transcriptional regulator, LysR family	Regulatory functions	0.706369	0.00293158
PSPTO5462	transcriptional regulator, LysR family	Regulatory functions	0.796764	0.0185207
PSPTO2743	transcriptional regulator, MerR family	Regulatory functions	0.89448	0.0120707
PSPTO1679	transcriptional regulatory protein PhoP, putative	Regulatory functions	0.917445	0.0679035
PSPTO4205	transcriptional regulator, GntR family	Regulatory functions	0.904858	0.130403
PSPTO4276	transcriptional regulator, LysR family	Regulatory functions	0.68677	0.105909
PSPTO0953	fructose repressor FruR, putative	Regulatory functions	0.917663	0.168385
PSPTO3467	sigma-54 dependent transcriptional regulator, putative	Regulatory functions	1.03238	0.00551986
PSPTO3334	transcriptional regulator, LysR family	Regulatory functions	0.899356	0.00311988
PSPTO3181	transcriptional regulator, putative	Regulatory functions	0.677902	0.00377347
PSPTO2864	transcriptional regulator, LysR family	Regulatory functions	0.921477	0.0456446
PSPTO1213	transcriptional regulator, AraC family	Regulatory functions	0.665642	0.0322072
PSPTO2549	sigma-54 dependent transcriptional regulator	Regulatory functions	0.75051	0.0383211
PSPTO4175	sensor histidine kinase	Regulatory functions	0.939306	0.0477732
PSPTO2259	sigma-54 dependent transcriptional regulator	Regulatory functions	0.710964	0.0469491
PSPTO3076	transcriptional regulator, TetR family	Regulatory functions	0.696742	0.0225033
PSPTO2651	response regulator	Regulatory functions	0.802445	0.00895254
PSPTO3161	protein kinase, putative	Regulatory functions	0.611283	0.129909
PSPTO1908	transcriptional regulator PobR	Regulatory functions	0.710228	0.0901193
PSPTO2833	transcriptional regulator, LuxR family	Regulatory functions	0.84109	0.00553484
PSPTO1285	regulatory protein, putative	Regulatory functions	0.773667	0.0591138
PSPTO1787	transcriptional regulator, LysR family	Regulatory functions	0.750266	0.00668617
PSPTO2303	serine/threonine protein kinase, putative	Regulatory functions	0.645399	0.0922763
PSPTO3160	transcriptional regulator, putative	Regulatory functions	0.814465	0.0533138
PSPTO2808	transcriptional regulator, LysR family	Regulatory functions	1.18944	0.0990887
PSPTO1857	transcriptional regulator, AraC family	Regulatory functions	0.925988	0.0039924
PSPTO2906	transcriptional regulator VanR	Regulatory functions	0.797299	0.10634
PSPTO2717	sensory box histidine kinase/response regulator	Regulatory functions	0.617224	0.00368512
PSPTO2505	transcriptional regulator, AraC family	Regulatory functions	1.04037	0.00582597
PSPTO2306	response regulator NasT	Regulatory functions	0.740565	0.070226
PSPTO4293	sensory box histidine kinase/response regulator	Regulatory functions	0.903242	0.0711132
PSPTO1557	transcriptional regulator, LysR family	Regulatory functions	0.746132	0.0176308
PSPTO1280	transcriptional regulator TyrR, putative	Regulatory functions	0.927602	0.00936608
PSPTO3017	transcriptional regulator, LacI family	Regulatory functions	0.703195	0.0152051
PSPTO0116	transcriptional regulator, LysR family	Regulatory functions	0.697728	0.0101805
PSPTO4543	GAF domain/GGDEF domain/EAL domain protein	Regulatory functions	1.27485	0.000173692
PSPTO4365	GGDEF domain/EAL domain protein	Regulatory functions	0.652768	0.299795
PSPTO3699	methyl-accepting chemotaxis protein	Stress response	0.75949	0.0417665
PSPTO1988	chemotaxis protein CheW	Stress response	0.894556	0.0185001
PSPTO2472	methyl-accepting chemotaxis protein	Stress response	0.869837	0.067177
PSPTO4953	chemotaxis motA protein	Stress response	0.673667	0.00430837
PSPTO1066	methyl-accepting chemotaxis protein	Stress response	0.666543	0.0635123
PSPTO1927	chemotaxis protein CheV, putative	Stress response	0.922011	0.0444888
PSPTO3524	chemotaxis protein CheV, putative	Stress response	1.5599	0.000453527
PSPTO5160	methyl-accepting chemotaxis protein	Stress response	0.857385	0.0404231
PSPTO1334	methyl-accepting chemotaxis protein	Stress response	0.800084	0.0100153
PSPTO3582	catalase KatB	Stress response	0.775745	0.154016
PSPTO1928	chemotaxis protein methyltransferase CheR	Stress response	1.11303	0.0393832
PSPTO3379	methyl-accepting chemotaxis protein	Stress response	0.786294	0.00314666
PSPTO1767	organic hydroperoxide resistance protein	Stress response	1.20327	0.00966658
PSPTO3107	alkyl hydroperoxide reductase, subunit F	Stress response	0.827218	0.149302
PSPTO1982	chemotaxis sensor histidine kinase CheA	Stress response	0.689806	0.0799044
PSPTO2475	methyl-accepting chemotaxis protein	Stress response	0.776287	0.000712768
PSPTO2376	cold shock domain family protein	Stress response	0.672805	0.0350021
PSPTO4851	bacterial type II/III secretion system protein	T3SS	1.00842	0.0104985
PSPTO0906	virulence protein, putative	T3SS	0.666693	0.0904515
PSPTO3849	Rhs element Vgr protein	T6SS	0.674703	0.350885
PSPTO0444	RNA polymerase sigma-70 family protein	Transcription	0.883569	0.0674165
PSPTO1587	ATP-dependent RNA helicase SrmB	Transcription	0.64924	0.205435
PSPTO4601	transcription elongation factor GreB	Transcription	0.853145	0.00931254
PSPTO1565	RNA polymerase sigma factor RpoS	Transcription	0.640628	0.142567
PSPTO1650	autotransporter, putative	Transporters	0.593831	0.0271377
PSPTO1308	RND efflux transporter, AcrB/AcrD/AcrF family	Transporters	0.81805	0.339173
PSPTO2753	multidrug RND efflux transporter, membrane fusion protein MdtA	Transporters	0.977993	0.0361954
PSPTO0750	copper-translocating P-type ATPase	Transporters	0.631547	0.00399282
PSPTO0753	drug resistance transporter, Bcr/CflA family protein	Transporters	0.604953	0.078566
PSPTO4136	amino acid ABC transporter, periplasmic amino acid-binding protein	Transporters	0.588951	0.00841966
PSPTO3256	iron ABC transporter, periplasmic iron-binding protein, putative	Transporters	0.873683	0.0112417
PSPTO3716	ABC transporter, periplasmic substrate-binding protein	Transporters	0.723952	0.0430916
PSPTO3462	TonB-dependent siderophore receptor	Transporters	0.621993	0.0132865
PSPTO4160	bacterioferritin	Transporters	1.53726	0.00136306
PSPTO2572	peptide ABC transporter, ATP-binding protein	Transporters	0.887096	0.0573264
PSPTO4918	high-affinity branched-chain amino acid ABC transporter, permease protein BraD	Transporters	0.592901	0.265716
PSPTO0350	sulfonate ABC transporter, periplasmic sulfonate-binding protein, putative	Transporters	0.964581	0.023034
PSPTO0674	tonB domain protein	Transporters	0.864207	0.0306575
PSPTO1355	ABC transporter, ATP-binding protein	Transporters	1.17873	0.115179
PSPTO5340	MFS permease-like protein	Transporters	0.634229	0.102047
PSPTO2160	efflux transporter, RND family, MFP subunit	Transporters	0.832653	0.00575388
PSPTO0463	glycine/betaine/L-proline ABC transporter, permease protein	Transporters	0.810864	0.285866
PSPTO2629	amino acid ABC transporter, permease protein	Transporters	0.60999	0.000938444
PSPTO3052	major facilitator family transporter	Transporters	1.05315	0.132069
PSPTO0999	major facilitator family transporter	Transporters	1.02471	0.0462518
PSPTO3242	TonB-dependent receptor, putative	Transporters	0.76391	0.00596229
PSPTO5268	zinc ABC transporter, periplasmic zinc-binding protein	Transporters	0.816784	0.00185652
PSPTO1160	ABC transporter, ATP-binding protein	Transporters	0.651343	0.0163905
PSPTO2913	glutamine ABC transporter, ATP-binding protein	Transporters	0.624288	0.310904
PSPTO0681	permease, putative	Transporters	0.688731	0.228422
PSPTO2667	spermidine/putrescine ABC transporter, periplasmic spermidine/putrescine-binding protein, putative	Transporters	0.660026	0.0126543
PSPTO5197	ABC transporter, ATP-binding protein	Transporters	1.23348	0.250716
PSPTO2242	potassium-transporting ATPase, A subunit	Transporters	0.811426	0.0131891
PSPTO1906	major facilitator family transporter	Transporters	0.619176	0.0292072
PSPTO2990	branched-chain amino acid ABC transporter, ATP-binding protein	Transporters	0.594518	0.0033958
PSPTO1358	ABC transporter, permease protein	Transporters	0.709763	0.375676
PSPTO2666	spermidine/putrescine ABC transporter, permease protein, putative	Transporters	1.39135	0.212734
PSPTO3251	dipeptide ABC transporter, ATP-binding protein	Transporters	0.593024	0.0105981
PSPTO4564	dipeptide ABC transporter, ATP-binding protein	Transporters	0.648925	0.00476727
PSPTO3101	outer membrane efflux lipoprotein, NodT family	Transporters	0.590439	0.105926
PSPTO2110	lipoprotein releasing system, ATP-binding protein LolD	Transporters	0.593753	0.0277174
PSPTO2927	outer membrane porin OprE	Transporters	0.897973	0.0413663
PSPTO3009	amino acid ABC transporter, ATP-binding protein	Transporters	0.692167	0.0986443
PSPTO0564	polyamine ABC transporter, permease protein	Transporters	0.725911	0.00589949
PSPTO5010	amino acid ABC transporter, periplasmic amino acid-binding protein, putative	Transporters	0.764059	0.173311
PSPTO2876	ABC transporter, permease protein, putative	Transporters	0.679736	0.172529
PSPTO1622	glycine betaine-binding protein, putative	Transporters	0.994656	0.0465717
PSPTO3739	ABC transporter, ATP-binding protein	Transporters	0.632863	0.0196144
PSPTO1600	ABC transporter, periplasmic substrate-binding protein, putative	Transporters	0.75184	0.00538985
PSPTO0760	iron(III) dicitrate transport system, ATP-binding protein FecE	Transporters	0.819833	0.162649
PSPTO4790	cation efflux family protein	Transporters	0.9015	0.058359
PSPTO4108	high-affinity branched-chain amino acid ABC transporter, periplasmic amino acid-binding protein	Transporters	0.875668	0.0131168
PSPTO0562	polyamine ABC transporter, ATP-binding protein	Transporters	0.706778	0.0215922
PSPTO1207	iron(III) dicitrate transport protein fecA	Transporters	0.875188	0.27763
PSPTO0768	ABC transporter, permease protein, putative	Transporters	1.04754	0.0375446
PSPTO2607	TonB-dependent siderophore receptor, putative	Transporters	0.621307	0.136942
PSPTO0821	efflux transporter, RND family, MFP subunit	Transporters	0.711975	0.0450269
PSPTO2564	phosphonate ABC transporter, ATP-binding protein	Transporters	0.636317	0.13058
PSPTO3336	citrate transporter	Transporters	1.15245	0.0581472
PSPTO2563	phosphonate ABC transporter, ATP-binding protein	Transporters	0.719573	0.0246213
PSPTO3008	amino acid ABC transporter, periplasmic amino acid-binding protein	Transporters	1.42696	0.0185519
PSPTO0489	ABC transporter, ATP-binding protein	Transporters	0.74183	0.0600072
PSPTO0762	iron(III) dicitrate transport system, permease protein FecC	Transporters	0.678359	0.0853318
PSPTO0663	glycerol-3-phosphate ABC transporter, permease protein	Transporters	0.722653	0.257725
PSPTO1217	outer membrane efflux lipoprotein, NodT family	Transporters	1.01247	0.000520057
PSPTO5485	phosphate ABC transporter, permease protein, putative	Transporters	0.877641	0.244966
PSPTO0672	TonB system transport protein ExbD	Transporters	0.776419	0.000830233
PSPTO4621	transporter, putative	Transporters	0.678849	0.10156
PSPTOB0010	major facilitator family transporter	Transporters	0.706076	0.00491739
PSPTO0579	sigma factor domain protein	Unknown function	0.940669	0.0489382
PSPTO4856	TPR domain protein	Unknown function	1.27184	0.0938048
PSPTO2936	LamB/YcsF family protein	Unknown function	0.735776	0.138201
PSPTO3583	ankyrin domain protein	Unknown function	1.11749	0.0203701
PSPTO1458	periplasmic binding domain/transglycosylase SLT domain fusion protein	Unknown function	0.594309	0.223988
PSPTO4900	phosphate starvation-inducible protein PsiF	Unknown function	0.812893	0.0300809
PSPTO5239	ChaC-related protein	Unknown function	0.843839	0.0196235
PSPTO0996	HD domain protein	Unknown function	0.643846	0.0435263
PSPTO2295	cmaX protein	Unknown function	0.717847	0.00842376
PSPTO0481	ACT domain protein	Unknown function	0.620268	0.0217197
PSPTO2569	amidase family protein	Unknown function	0.66342	0.0409839
PSPTO5535	SPFH domain / Band 7 family protein	Unknown function	0.660271	0.277899
PSPTO1802	nitroreductase family protein	Unknown function	0.953946	0.00624079
PSPTO2000	prevent-host-death family protein	Unknown function	0.616929	0.000404375
PSPTO2954	ThiJ/PfpI family protein	Unknown function	0.753089	0.0135339
PSPTO0952	hydrolase, TatD family	Unknown function	0.629567	0.124215
PSPTO1646	LysM domain protein	Unknown function	0.736941	0.134005
PSPTO0717	DNA-binding protein	Unknown function	0.762676	0.152053
PSPTO1740	oxidoreductase, short chain dehydrogenase/reductase family	Unknown function	1.12933	0.024669
PSPTO0131	hemY protein, putative	Unknown function	0.833306	0.0142756
PSPTO4081	Rhs family protein	Unknown function	1.06951	0.132198
PSPTO2239	YD repeat protein	Unknown function	0.608453	0.0109454
PSPTO4466	hydrolase, carbon-nitrogen family	Unknown function	0.8792	0.00659777
PSPTO0521	DNA-binding protein	Unknown function	0.856047	0.0010289
PSPTO3893	glyoxalase, putative	Unknown function	0.649696	0.00295204
PSPTO4760	DNA-binding protein	Unknown function	0.665659	0.0919802
PSPTO1246	PhoH-like protein	Unknown function	1.58394	0.0513912
PSPTO5435	secreted protein Hcp	Unknown function	0.968509	0.11823
PSPTO4041	host specificity protein J, internal deletion	Unknown function	0.71943	0.00235697

## Sheet: Table S6
Synonym	Protein	role categories(TIGR)	rhpS-MM vs rhpRS-MM	p-value
PSPTO4931	membrane protein, putative	Cell envelope	-1.11127	0.00416103
PSPTO2350	lipoprotein, putative	Cell envelope	-0.73986	0.115505
PSPTO1432	type IV pilus biogenesis protein PilF	Cell envelope	-0.658716	0.0162827
PSPTO5169	lipoprotein, putative	Cell envelope	-0.708804	0.00632708
PSPTO4544	membrane protein, putative	Cell envelope	-0.600363	0.00119938
PSPTO1553	2-dehydro-3-deoxyphosphooctonate aldolase	Cell envelope	-0.595657	0.079676
PSPTO5166	membrane protein, putative	Cell envelope	-0.620472	0.00587132
PSPTO4446	membrane protein, putative	Cell envelope	-0.794986	0.0105973
PSPTO4903	osmotically-inducible lipoprotein OsmE, putative	Cell envelope	-0.642078	0.0105972
PSPTO3618	membrane protein, putative	Cell envelope	-0.829163	0.00154752
PSPTO1543	outer membrane protein OmpH, putative	Cell envelope	-1.04056	0.00349979
PSPTO1034	cell morphology protein	Cell envelope	-1.07175	0.00471098
PSPTO4978	3-deoxy-D-manno-octulosonic-acid transferase	Cell envelope	-0.719818	0.00327099
PSPTO3596	membrane protein, putative	Cell envelope	-0.976348	0.00293946
PSPTO2297	membrane protein, putative	Cell envelope	-0.692589	0.075468
PSPTO4115	lipoprotein SlyB, putative	Cell envelope	-0.863661	0.00940557
PSPTO1524	glycosyl transferase, group 2 family protein	Cell envelope	-0.637142	0.00251791
PSPTO1112	glutamate racemase	Cell envelope	-0.616974	0.163572
PSPTO4411	phospho-N-acetylmuramoyl-pentapeptide-transferase	Cell envelope	-0.653112	0.0380985
PSPTO5545	membrane protein, putative	Cell envelope	-0.67378	0.00815968
PSPTO2207	lipoprotein, putative	Cell envelope	-1.12864	0.132776
PSPTO4407	UDP-N-acetylmuramate--alanine ligase	Cell envelope	-0.59748	0.0264723
PSPTO4083	membrane protein, putative	Cell envelope	-0.847085	0.0862638
PSPTO4671	alkaline D-peptidase, putative	Cell envelope	-0.666767	0.000180061
PSPTO2305	levansucrase	Cell envelope	-0.61761	0.00161611
PSPTO3378	membrane protein, putative	Cell envelope	-0.780813	0.0327761
PSPTO3066	membrane protein	Cell envelope	-0.707796	0.00431888
PSPTO1027	cellulose synthase, catalytic subunit	Cell envelope	-0.726983	0.0126277
PSPTO1074	glycosyl transferase, group 2 family protein	Cell envelope	-0.736412	0.00491654
PSPTO1755	glycosyl transferase, group 4 family protein	Cell envelope	-0.678874	0.0221195
PSPTO2532	membrane protein, TerC family	Cell envelope	-0.661061	0.00444458
PSPTO0986	membrane protein, putative	Cell envelope	-0.610825	0.0818083
PSPTO0679	outer membrane protein OmpW	Cell envelope	-0.596839	0.0267203
PSPTO1506	ompA family protein	Cell envelope	-0.670371	0.0113516
PSPTO1453	levansucrase	Cell envelope	-1.03466	0.0188117
PSPTOA0032	levansucrase	Cell envelope	-0.98495	0.00453064
PSPTOA0007	membrane protein, putative	Cell envelope	-1.55512	0.00260814
PSPTO3874	cell division topological specificity factor MinE	Cell envelope	-0.690716	0.00023457
PSPTOB0071	surface exclusion protein, putative	Cell envelope	-1.50014	0.0621033
PSPTOB0032	mobC protein	Cell envelope	-0.604288	0.071916
PSPTO2592	AcrB/AcrD/AcrF family protein	Cell envelope	-0.84135	0.0141267
PSPTO5090	ParA family protein	Cell envelope	-0.620021	0.00751574
PSPTOB0035	mobilization protein MobB, putative	Cell envelope	-0.638374	0.0863693
PSPTO0735	LrgA family protein	Cell envelope	-0.960171	0.0138932
PSPTO4720	hypothetical protein	Hypothetical proteins	-1.14452	0.0410302
PSPTO4364	hypothetical protein	Hypothetical proteins	-1.30379	0.000382921
PSPTOA0022	hypothetical protein	Hypothetical proteins	-0.718824	0.0397307
PSPTO0030	hypothetical protein	Hypothetical proteins	-0.621546	0.0370773
PSPTO0054	hypothetical protein	Hypothetical proteins	-0.693303	0.0346104
PSPTO1408	hypothetical protein	Hypothetical proteins	-0.700693	0.012395
PSPTO2224	hypothetical protein	Hypothetical proteins	-0.846296	6.32458e-05
PSPTO3276	hypothetical protein	Hypothetical proteins	-1.06497	0.00178594
PSPTO3728	hypothetical protein	Hypothetical proteins	-0.761305	0.0239623
PSPTOB0070	hypothetical protein	Hypothetical proteins	-0.673334	0.217198
PSPTO3776	hypothetical protein	Hypothetical proteins	-1.4583	0.0169785
PSPTO4546	hypothetical protein	Hypothetical proteins	-0.737764	0.0447099
PSPTO5209	hypothetical protein	Hypothetical proteins	-1.29471	0.0928583
PSPTO2377	hypothetical protein	Hypothetical proteins	-0.693918	0.0191545
PSPTOB0029	hypothetical protein	Hypothetical proteins	-0.587274	0.0592876
PSPTOA0038	hypothetical protein	Hypothetical proteins	-1.87612	0.0686368
PSPTO5203	hypothetical protein	Hypothetical proteins	-0.766807	0.14759
PSPTOB0033	hypothetical protein	Hypothetical proteins	-1.14453	0.105661
PSPTO5228	hypothetical protein	Hypothetical proteins	-0.742937	0.0903036
PSPTOB0034	hypothetical protein	Hypothetical proteins	-0.890558	0.0170706
PSPTO3709	hypothetical protein	Hypothetical proteins	-0.857002	0.0613123
PSPTO4573	hypothetical protein	Hypothetical proteins	-2.19125	0.0328421
PSPTO2020	hypothetical protein	Hypothetical proteins	-0.654759	0.315527
PSPTO3305	hypothetical protein	Hypothetical proteins	-0.826888	0.0103205
PSPTO3067	hypothetical protein	Hypothetical proteins	-0.679108	0.059247
PSPTO4143	hypothetical protein	Hypothetical proteins	-0.985877	0.0237308
PSPTO3201	hypothetical protein	Hypothetical proteins	-0.794534	0.00257688
PSPTO0332	hypothetical protein	Hypothetical proteins	-0.856976	0.000585277
PSPTO2823	hypothetical protein	Hypothetical proteins	-1.23534	0.0013209
PSPTO2390	hypothetical protein	Hypothetical proteins	-0.769762	0.00762501
PSPTO5495	hypothetical protein	Hypothetical proteins	-0.87492	0.00120808
PSPTO4966	hypothetical protein	Hypothetical proteins	-1.20864	0.000719804
PSPTO3491	hypothetical protein	Hypothetical proteins	-0.706427	0.0216638
PSPTO2924	hypothetical protein	Hypothetical proteins	-0.591402	0.00273986
PSPTO3115	hypothetical protein	Hypothetical proteins	-0.659843	0.00120181
PSPTO3157	hypothetical protein	Hypothetical proteins	-0.884141	0.00083163
PSPTOB0015	hypothetical protein	Hypothetical proteins	-0.764331	0.074511
PSPTO1463	hypothetical protein	Hypothetical proteins	-0.839408	0.000134939
PSPTO0803	hypothetical protein	Hypothetical proteins	-0.616584	0.0751136
PSPTO5073	hypothetical protein	Hypothetical proteins	-1.14699	0.0135165
PSPTO2889	hypothetical protein	Hypothetical proteins	-0.938563	0.00359952
PSPTO3571	hypothetical protein	Hypothetical proteins	-0.620282	0.0796948
PSPTO1657	hypothetical protein	Hypothetical proteins	-0.588724	0.0179111
PSPTO4838	hypothetical protein	Hypothetical proteins	-1.1663	0.00602239
PSPTO2374	hypothetical protein	Hypothetical proteins	-0.786217	0.0068017
PSPTO4043	hypothetical protein	Hypothetical proteins	-0.61777	0.0326705
PSPTO2271	hypothetical protein	Hypothetical proteins	-1.44829	0.0282949
PSPTO4872	hypothetical protein	Hypothetical proteins	-0.737306	0.0158682
PSPTO0966	hypothetical protein	Hypothetical proteins	-0.867607	0.00119223
PSPTO2534	hypothetical protein	Hypothetical proteins	-0.783575	0.0709708
PSPTO0478	hypothetical protein	Hypothetical proteins	-0.725543	0.0343898
PSPTO5235	hypothetical protein	Hypothetical proteins	-0.747141	0.000376411
PSPTOA0046	hypothetical protein	Hypothetical proteins	-0.741831	0.00691175
PSPTO0745	hypothetical protein	Hypothetical proteins	-0.736246	0.00278894
PSPTO0870	hypothetical protein	Hypothetical proteins	-0.62231	0.0133322
PSPTO4655	hypothetical protein	Hypothetical proteins	-0.832494	0.00600383
PSPTO4153	hypothetical protein	Hypothetical proteins	-0.711188	0.00525247
PSPTO0707	hypothetical protein	Hypothetical proteins	-1.22697	0.00915258
PSPTO0658	hypothetical protein	Hypothetical proteins	-0.825741	0.0018515
PSPTOB0020	hypothetical protein	Hypothetical proteins	-0.634107	0.0462338
PSPTO4102	hypothetical protein	Hypothetical proteins	-1.00304	0.0234765
PSPTO4458	hypothetical protein	Hypothetical proteins	-0.842587	0.0132919
PSPTO4733	hypothetical protein	Hypothetical proteins	-1.11734	0.0169224
PSPTO4870	hypothetical protein	Hypothetical proteins	-1.20243	0.00372969
PSPTO2236	hypothetical protein	Hypothetical proteins	-0.799851	0.0130995
PSPTO0507	conserved hypothetical protein	Hypothetical proteins	-1.46284	0.112031
PSPTO2049	conserved hypothetical protein	Hypothetical proteins	-1.12734	0.0717567
PSPTO5336	conserved hypothetical protein	Hypothetical proteins	-0.697495	0.0652685
PSPTO3787	conserved hypothetical protein	Hypothetical proteins	-0.586025	0.00801706
PSPTO4297	conserved domain protein	Hypothetical proteins	-1.07828	0.00401429
PSPTO5518	conserved hypothetical protein	Hypothetical proteins	-0.915236	0.00517974
PSPTO0367	conserved hypothetical protein	Hypothetical proteins	-2.43001	0.0820429
PSPTO0219	conserved hypothetical protein TIGR00149	Hypothetical proteins	-1.1481	0.00176633
PSPTO4227	conserved hypothetical protein	Hypothetical proteins	-0.648495	0.0227368
PSPTO4355	conserved hypothetical protein	Hypothetical proteins	-1.08284	0.000687314
PSPTO4962	conserved hypothetical protein	Hypothetical proteins	-0.591862	0.0271513
PSPTO2809	conserved hypothetical protein	Hypothetical proteins	-0.903755	0.000149896
PSPTO4049	conserved hypothetical protein	Hypothetical proteins	-0.915965	0.00114306
PSPTO4723	conserved hypothetical protein	Hypothetical proteins	-0.754883	0.0855815
PSPTO4007	conserved hypothetical protein	Hypothetical proteins	-0.770682	0.0617503
PSPTO4524	conserved hypothetical protein	Hypothetical proteins	-0.595964	0.0630218
PSPTO0932	conserved hypothetical protein	Hypothetical proteins	-0.804823	0.0158325
PSPTO2822	conserved hypothetical protein	Hypothetical proteins	-0.700214	0.0114539
PSPTO1038	conserved hypothetical protein	Hypothetical proteins	-0.767589	0.0280902
PSPTO1636	conserved hypothetical protein	Hypothetical proteins	-0.748263	0.00041726
PSPTO5365	conserved domain protein	Hypothetical proteins	-1.05872	0.229158
PSPTO3383	conserved hypothetical protein	Hypothetical proteins	-0.664949	0.000806528
PSPTO3140	conserved hypothetical protein	Hypothetical proteins	-0.643102	0.0105372
PSPTO2114	conserved hypothetical protein	Hypothetical proteins	-0.857965	0.0185248
PSPTO3512	conserved hypothetical protein	Hypothetical proteins	-0.657773	0.0287327
PSPTO5291	conserved hypothetical protein	Hypothetical proteins	-0.634148	0.074388
PSPTO1800	conserved hypothetical protein	Hypothetical proteins	-0.715311	0.00141451
PSPTO4516	conserved hypothetical protein	Hypothetical proteins	-0.64699	0.0343699
PSPTO5525	conserved hypothetical protein	Hypothetical proteins	-0.690686	0.0107091
PSPTO5492	conserved hypothetical protein	Hypothetical proteins	-1.126	0.000469867
PSPTO5290	conserved hypothetical protein	Hypothetical proteins	-0.847491	0.0105046
PSPTO4580	conserved hypothetical protein	Hypothetical proteins	-0.60236	0.0226821
PSPTO0814	conserved hypothetical protein	Hypothetical proteins	-0.644842	0.00319093
PSPTO3601	conserved hypothetical protein	Hypothetical proteins	-0.848886	0.0273299
PSPTO2038	conserved hypothetical protein	Hypothetical proteins	-1.42446	0.00247686
PSPTO0863	conserved hypothetical protein	Hypothetical proteins	-0.690925	0.118104
PSPTO1318	conserved hypothetical protein	Hypothetical proteins	-0.695401	0.0145488
PSPTO2535	conserved hypothetical protein	Hypothetical proteins	-0.659922	0.0532571
PSPTO2773	conserved hypothetical protein	Hypothetical proteins	-0.645496	0.055329
PSPTO3288	conserved hypothetical protein	Hypothetical proteins	-0.703008	0.0485174
PSPTO0668	conserved domain protein	Hypothetical proteins	-0.85894	0.00965461
PSPTO1409	conserved hypothetical protein	Hypothetical proteins	-1.04572	0.046799
PSPTO5101	conserved hypothetical protein	Hypothetical proteins	-1.04126	0.00439363
PSPTO0139	conserved hypothetical protein	Hypothetical proteins	-0.614524	0.0051351
PSPTO3351	conserved hypothetical protein	Hypothetical proteins	-0.855437	0.000784538
PSPTO0413	conserved hypothetical protein	Hypothetical proteins	-0.651683	3.40765e-06
PSPTO0380	conserved hypothetical protein	Hypothetical proteins	-0.756766	0.0339495
PSPTO3758	conserved hypothetical protein	Hypothetical proteins	-0.830946	0.00502657
PSPTO4332	conserved hypothetical protein	Hypothetical proteins	-0.734985	0.0568446
PSPTO1685	conserved hypothetical protein	Hypothetical proteins	-0.728462	0.0560404
PSPTO1798	conserved hypothetical protein	Hypothetical proteins	-0.81708	0.0387756
PSPTO5029	conserved hypothetical protein	Hypothetical proteins	-0.661067	0.0141749
PSPTO3587	conserved hypothetical protein	Hypothetical proteins	-0.588202	0.0606558
PSPTO1773	conserved hypothetical protein	Hypothetical proteins	-0.687534	0.108538
PSPTO0837	conserved hypothetical protein	Hypothetical proteins	-1.62192	0.0163397
PSPTO4393	conserved hypothetical protein	Hypothetical proteins	-0.587583	0.118877
PSPTOB0003	conserved hypothetical protein	Hypothetical proteins	-0.724865	0.316875
PSPTO2034	conserved hypothetical protein	Hypothetical proteins	-0.959195	0.000433869
PSPTO0980	conserved hypothetical protein	Hypothetical proteins	-0.722038	0.00618393
PSPTOB0046	conserved hypothetical protein	Hypothetical proteins	-1.02777	0.00279587
PSPTO1150	conserved hypothetical protein	Hypothetical proteins	-0.718786	0.00754954
PSPTO3862	conserved domain protein	Hypothetical proteins	-0.727749	0.00257708
PSPTOB0026	conserved hypothetical protein	Hypothetical proteins	-0.646353	0.010647
PSPTO4789	conserved hypothetical protein	Hypothetical proteins	-0.71456	0.00320518
PSPTO4582	conserved hypothetical protein	Hypothetical proteins	-0.665695	0.0139171
PSPTO5028	conserved hypothetical protein	Hypothetical proteins	-1.15601	0.000233325
PSPTO3174	conserved hypothetical protein	Hypothetical proteins	-0.729783	0.00534309
PSPTO0154	conserved hypothetical protein	Hypothetical proteins	-0.891614	0.03942
PSPTO2695	conserved hypothetical protein	Hypothetical proteins	-0.867137	0.0418662
PSPTO0201	conserved domain protein	Hypothetical proteins	-0.909664	0.116452
PSPTO0985	conserved hypothetical protein	Hypothetical proteins	-0.96108	0.0060974
PSPTO0851	conserved hypothetical protein	Hypothetical proteins	-0.734035	0.00551713
PSPTO4484	conserved hypothetical protein	Hypothetical proteins	-1.07304	0.0628178
PSPTOA0040	conserved hypothetical protein	Hypothetical proteins	-1.17992	0.00104007
PSPTO0451	conserved hypothetical protein	Hypothetical proteins	-0.63289	0.0485692
PSPTO5502	conserved hypothetical protein	Hypothetical proteins	-0.727086	0.00249852
PSPTO1417	conserved hypothetical protein	Hypothetical proteins	-0.832166	0.0612411
PSPTO1676	conserved hypothetical protein	Hypothetical proteins	-0.678621	0.0234864
PSPTO0453	conserved hypothetical protein	Hypothetical proteins	-0.838086	0.0239533
PSPTO1503	conserved hypothetical protein	Hypothetical proteins	-0.758346	0.00499401
PSPTO1596	conserved hypothetical protein	Hypothetical proteins	-0.971684	0.0930527
PSPTO1634	conserved hypothetical protein	Hypothetical proteins	-1.03013	0.0509727
PSPTO2334	conserved hypothetical protein	Hypothetical proteins	-0.872997	0.114832
PSPTO1609	conserved hypothetical protein	Hypothetical proteins	-0.81051	0.00239023
PSPTO0156	conserved hypothetical protein	Hypothetical proteins	-1.02503	0.0064827
PSPTO1507	conserved hypothetical protein	Hypothetical proteins	-0.831761	0.0579916
PSPTOA0036	conserved hypothetical protein	Hypothetical proteins	-0.69677	0.0373502
PSPTOA0015	conserved hypothetical protein	Hypothetical proteins	-0.7665	0.0700874
PSPTOA0031	conserved hypothetical protein	Hypothetical proteins	-2.34937	0.0100949
PSPTO3141	undecaprenol kinase, putative	Metabolism	-0.606844	0.0402628
PSPTO3321	phosphinothricin N-acetyltransferase	Metabolism	-0.656445	0.0025936
PSPTO3953	dihydrodipicolinate synthase	Metabolism	-0.98062	0.00788812
PSPTO1481	threonine synthase	Metabolism	-0.750495	0.00160868
PSPTO1480	homoserine dehydrogenase	Metabolism	-0.774722	0.0602343
PSPTO0203	cysteine synthase	Metabolism	-1.04271	0.153882
PSPTO5069	5,10-methylenetetrahydrofolate reductase	Metabolism	-0.920952	0.0101019
PSPTO3816	N-(5phosphoribosyl)anthranilate isomerase	Metabolism	-0.642567	0.00224762
PSPTO5004	glutamate-ammonia-ligase adenylyltransferase	Metabolism	-0.849699	0.00414826
PSPTO4438	histidinol dehydrogenase	Metabolism	-0.72934	0.046396
PSPTO5339	aromatic-amino-acid aminotransferase	Metabolism	-0.778156	0.00273459
PSPTO0433	thiamine biosynthesis protein ThiS	Metabolism	-0.840833	0.0409551
PSPTO4799	thiamine-phosphate pyrophosphorylase	Metabolism	-0.708118	8.26896e-06
PSPTO1715	nicotinate-nucleotide--dimethylbenzimidazole phosphoribosyltransferase	Metabolism	-0.912478	0.00445541
PSPTO5476	4-hydroxybenzoate polyprenyl transferase	Metabolism	-0.94085	0.0323229
PSPTO0211	L-lysine 6-monooxygenase	Metabolism	-0.634526	0.00622737
PSPTO4214	pyridoxal phosphate biosynthetic protein PdxJ	Metabolism	-0.628386	0.148598
PSPTO4878	precorrin-6Y C5,15-methyltransferase (decarboxylating)	Metabolism	-0.790766	0.00790377
PSPTO3142	nicotinamide mononucleotide transporter PnuC, putative	Metabolism	-0.593765	0.0194283
PSPTO1248	molybdenum cofactor biosynthesis protein D	Metabolism	-0.672482	0.00839048
PSPTO2596	isochorismate pyruvate-lyase	Metabolism	-0.599893	0.109142
PSPTO0551	dimethyladenosine transferase	Metabolism	-0.798826	0.0152824
PSPTO1809	intracellular septation protein A	Metabolism	-0.872257	0.00730084
PSPTO4707	coronafacic acid synthetase, acyl carrier protein component, putative	Metabolism	-0.973121	0.000752257
PSPTO0073	guanosine-3,5-bis(diphosphate) 3-pyrophosphohydrolase	Metabolism	-0.784801	0.00414327
PSPTO0371	indoleacetate-lysine ligase	Metabolism	-1.74545	0.0239343
PSPTO0873	amidinotransferase family protein	Metabolism	-1.60964	0.0423754
PSPTO0152	hydroperoxide resistance protein OsmC	Metabolism	-0.8032	0.00463044
PSPTO0598	S-adenosylmethionine decarboxylase proenzyme	Metabolism	-0.643439	0.0166188
PSPTO2412	urease accessory protein UreF	Metabolism	-0.637567	0.00936571
PSPTO4909	urease accessory protein UreE	Metabolism	-0.614012	0.0829122
PSPTO5255	carbonic anhydrase	Metabolism	-0.665189	0.020576
PSPTO4494	triosephosphate isomerase	Metabolism	-0.745633	0.0143427
PSPTO2106	soluble pyridine nucleotide transhydrogenase	Metabolism	-0.754535	0.000330981
PSPTO1428	ferredoxin, 2Fe-2S	Metabolism	-0.726382	0.0395623
PSPTO2339	protocatechuate 3,4-dioxygenase, alpha subunit	Metabolism	-0.82101	0.00118991
PSPTO1836	succinylarginine dihydrolase	Metabolism	-1.1186	0.00434092
PSPTO3039	alcohol dehydrogenase, zinc-containing	Metabolism	-0.662655	0.00115858
PSPTO0834	alcohol dehydrogenase, zinc-containing	Metabolism	-1.9765	0.0387917
PSPTO1896	cytochrome b561 family protein	Metabolism	-0.966808	0.00639174
PSPTO4308	3-oxoadipate:succinyl-CoA transferase, subunit B	Metabolism	-0.856593	0.00613031
PSPTO3127	4-alpha-glucanotransferase	Metabolism	-1.06572	0.00428155
PSPTO5604	ATP synthase F0, C subunit	Metabolism	-0.720266	0.016294
PSPTO0775	methylmalonate-semialdehyde dehydrogenase	Metabolism	-0.6659	0.0596755
PSPTO2608	Sco1/SenC family protein	Metabolism	-0.591157	0.161951
PSPTO1328	cytochrome o ubiquinol oxidase, subunit IV	Metabolism	-0.658218	0.0017044
PSPTO0443	choline dehydrogenase	Metabolism	-0.600997	0.000487459
PSPTO4097	long-chain-fatty-acid--CoA ligase	Metabolism	-0.989679	0.00319582
PSPTO5541	phosphatidate cytidylyltransferase	Metabolism	-0.637804	0.00335254
PSPTO0984	CDP-diacylglycerol--serine O-phosphatidyltransferase	Metabolism	-0.775993	0.0104603
PSPTO4493	preprotein translocase, SecG subunit	Metabolism	-1.0415	0.026237
PSPTO0613	preprotein translocase, SecE subunit	Metabolism	-0.862004	0.00372187
PSPTO3838	signal peptide peptidase SppA, 36K type	Metabolism	-0.744636	0.000640507
PSPTO1479	thiol:disulfide interchange protein DsbC	Metabolism	-1.37637	0.000661869
PSPTO4219	signal peptidase I	Metabolism	-0.590538	0.0206413
PSPTO3890	peptidyl-prolyl cis-trans isomerase, FKBP-type	Metabolism	-0.904689	0.00193837
PSPTO2571	peptidase, M20/M25/M40 family	Metabolism	-1.36066	0.00158068
PSPTO5324	protein-export protein SecB	Metabolism	-0.65811	0.0470975
PSPTO2120	peptidase, M20/M25/M40 family	Metabolism	-0.825566	0.00151216
PSPTO1415	protein-export membrane protein SecD	Metabolism	-0.675533	0.0557446
PSPTO5157	sec-independent protein translocase TatC	Metabolism	-0.655318	0.00813538
PSPTO0394	renal dipeptidase family protein	Metabolism	-1.04565	0.00513726
PSPTO2170	heat shock protein, Hsp20 family	Metabolism	-2.259	0.0158053
PSPTO4585	ATP-dependent protease, putative	Metabolism	-0.756849	0.0385537
PSPTO0238	chaperonin, 33 kDa	Metabolism	-0.641442	0.00294291
PSPTO3193	metalloprotease, putative	Metabolism	-0.649723	0.0925273
PSPTO4377	chaperonin, 10 kDa	Metabolism	-1.3652	0.0114556
PSPTO4376	chaperonin, 60 kDa	Metabolism	-1.91104	0.00226135
PSPTO0797	ribosomal protein L21	Metabolism	-0.952249	0.0702212
PSPTO4933	ribosomal protein S6	Metabolism	-0.796792	0.144711
PSPTO5136	ribosomal protein L31	Metabolism	-0.810734	0.00708497
PSPTO0089	ribosomal protein L28	Metabolism	-0.966369	0.209545
PSPTO0798	ribosomal protein L27	Metabolism	-0.672539	0.11157
PSPTO0644	ribosomal protein L30	Metabolism	-1.09491	0.0785804
PSPTO0615	ribosomal protein L11	Metabolism	-0.851876	0.000105272
PSPTO0640	ribosomal protein S8	Metabolism	-1.16966	0.0867979
PSPTO1534	ribosomal protein S2	Metabolism	-0.64006	0.0262743
PSPTO1475	tRNA (guanine-N1)-methyltransferase	Metabolism	-0.670507	0.0841487
PSPTO0617	ribosomal protein L10	Metabolism	-1.00427	0.0116676
PSPTO0628	ribosomal protein L23	Metabolism	-1.25809	0.0623298
PSPTO0090	ribosomal protein L33	Metabolism	-1.12985	0.271693
PSPTO0616	ribosomal protein L1	Metabolism	-0.856909	0.0577883
PSPTO0627	ribosomal protein L4	Metabolism	-1.17631	0.000498474
PSPTO3835	ribosomal protein L32	Metabolism	-1.01165	0.000431532
PSPTO0635	ribosomal protein S17	Metabolism	-0.666346	0.12154
PSPTO0641	ribosomal protein L6	Metabolism	-0.646947	0.143326
PSPTO0630	ribosomal protein S19	Metabolism	-0.928301	0.210463
PSPTO0618	ribosomal protein L7/L12	Metabolism	-1.37122	0.0266216
PSPTO4487	ribosomal protein S15	Metabolism	-0.843349	0.0204304
PSPTO4425	ribosomal protein S9	Metabolism	-0.700798	0.00869257
PSPTO0643	ribosomal protein S5	Metabolism	-0.696627	0.045195
PSPTO1103	ribosomal 5S rRNA E-loop binding protein Ctc/L25/TL5	Metabolism	-0.621883	0.0153565
PSPTO0632	ribosomal protein S3	Metabolism	-1.02102	0.0649341
PSPTO4490	translation initiation factor IF-2	Metabolism	-1.10484	0.0132866
PSPTO1535	translation elongation factor Ts	Metabolism	-0.597566	0.018507
PSPTO4654	tRNA (uracil-5-)-methyltransferase	Metabolism	-0.599041	0.00557867
PSPTO4804	tRNA-i(6)A37 modification enzyme MiaB	Metabolism	-0.668449	0.000589886
PSPTO3950	phosphoribosylaminoimidazole-succinocarboxamide synthase	Metabolism	-0.700014	0.0758395
PSPTO4502	carbamoyl-phosphate synthase, small subunit	Metabolism	-0.620144	0.0881533
PSPTO4867	phosphoribosylamine--glycine ligase	Metabolism	-0.620072	0.0192645
PSPTO2657	xanthine dehydrogenase accessory factor XdhC, putative	Metabolism	-0.661629	0.0110094
PSPTO1430	nucleoside diphosphate kinase	Metabolism	-0.733452	0.0170593
PSPTO1000	CDP-alcohol phosphatidyltransferase family protein	Metabolism	-1.24734	5.74545e-05
PSPTO2862	oxidoreductase, molybdopterin-binding subunit	Metabolism	-0.611709	0.00459093
PSPTO3588	phenazine biosynthesis family protein	Metabolism	-1.38364	9.22282e-05
PSPTO3920	D-isomer specific 2-hydroxyacid dehydrogenase family protein	Metabolism	-0.806776	0.012114
PSPTO2261	racemase, putative	Metabolism	-0.760102	0.000496635
PSPTO0874	nikkomycin biosynthesis domain protein	Metabolism	-1.54398	0.010805
PSPTO3184	oxidoreductase, aldo/keto reductase family	Metabolism	-0.650396	0.00647279
PSPTO4636	cobalamin synthesis protein/P47K family protein	Metabolism	-0.779739	0.035411
PSPTO3149	cobN/magnesium chelatase family protein	Metabolism	-0.696154	0.00761838
PSPTO4505	dnaK protein	Metabolism	-0.744946	0.0213844
PSPTO2328	ISPssy, transposase	Mobile elements	-0.704318	0.161313
PSPTO4510	ISPsy11, transposase OrfA	Mobile elements	-0.59691	0.110877
PSPTO1229	ISPssy, transposase	Mobile elements	-0.644837	0.151423
PSPTO3194	ISPssy, transposase	Mobile elements	-0.726255	0.122492
PSPTO0534	ISPssy, transposase	Mobile elements	-0.593827	0.174791
PSPTO0903	ISPssy, transposase	Mobile elements	-0.656482	0.123867
PSPTO0171	ISPssy, transposase	Mobile elements	-0.585748	0.215589
PSPTO5582	ISPssy, transposase	Mobile elements	-0.589547	0.214213
PSPTOB0056	traK protein	Mobile elements	-0.780732	0.0155956
PSPTO2836	ISPssy, transposase	Mobile elements	-0.674046	0.169215
PSPTO5440	ISPssy, transposase	Mobile elements	-0.615724	0.209534
PSPTO5564	ISPssy, transposase	Mobile elements	-0.601431	0.186673
PSPTO3963	ISPssy, transposase	Mobile elements	-0.604046	0.206517
PSPTO4971	ISPssy, transposase	Mobile elements	-0.637788	0.177703
PSPTO0669	ISPsy5, Orf1	Mobile elements	-0.762815	0.00897332
PSPTO5556	ISPssy, transposase	Mobile elements	-0.597115	0.170132
PSPTO2008	ISPssy, transposase	Mobile elements	-0.778197	0.14413
PSPTOB0059	traM protein	Mobile elements	-0.652036	0.0202453
PSPTO4253	ISPssy, transposase	Mobile elements	-0.662262	0.159523
PSPTOA0060	traU protein	Mobile elements	-1.11247	0.00438089
PSPTO2426	ISPssy, transposase	Mobile elements	-0.59569	0.212517
PSPTO5544	ISPsy5, Orf1	Mobile elements	-0.801012	0.00124783
PSPTO5444	ISPsy5, Orf1	Mobile elements	-0.661946	0.00508097
PSPTO3212	ISPsy5, Orf1	Mobile elements	-0.615041	0.00569584
PSPTO4995	ISPsy5, Orf1	Mobile elements	-0.644703	0.00266886
PSPTO4566	ISPsy5, Orf1	Mobile elements	-0.864897	0.00183655
PSPTO0040	ISPsy5, Orf1	Mobile elements	-1.00698	0.000422384
PSPTO5305	ISPsy5, Orf1	Mobile elements	-0.764904	0.0142831
PSPTO1019	ISPsy5, Orf1	Mobile elements	-0.797931	0.00176308
PSPTO2461	ISPsy5, Orf1	Mobile elements	-0.818658	0.00477133
PSPTOA0066	trbA protein	Mobile elements	-0.672753	0.0437919
PSPTO4694	ISPsy5, Orf1	Mobile elements	-0.713574	0.0107669
PSPTO0197	ISPsy5, Orf1	Mobile elements	-0.774025	0.00438589
PSPTO4390	ISPsy5, Orf1	Mobile elements	-0.755725	0.00604015
PSPTO1099	ISPsy5, Orf1	Mobile elements	-0.777717	0.00248122
PSPTO4765	ISPsy5, Orf1	Mobile elements	-0.979326	0.00389996
PSPTO4738	ISPsy5, Orf1	Mobile elements	-0.650054	0.00511609
PSPTO4725	IS52, transposase	Mobile elements	-0.782536	0.000855199
PSPTO3652	ISPsy5, Orf1	Mobile elements	-0.810363	0.00570668
PSPTO5214	ISPsy5, Orf1	Mobile elements	-0.652282	0.00662058
PSPTO5412	ISPsy5, Orf1	Mobile elements	-0.867105	0.00240864
PSPTO3998	ISPsy5, Orf1	Mobile elements	-1.07298	0.00289236
PSPTO5371	ISPsy5, Orf1	Mobile elements	-0.768182	0.00861445
PSPTO0842	ISPsy5, Orf1	Mobile elements	-0.687258	0.0102411
PSPTO3612	ISPsy5, Orf1	Mobile elements	-0.740801	0.00115249
PSPTO3997	ISPsy5, Orf1	Mobile elements	-0.695107	0.00942282
PSPTO0036	ISPsy5, Orf1	Mobile elements	-0.623338	0.00161426
PSPTO1190	ISPsy5, Orf1	Mobile elements	-0.593477	0.0101405
PSPTO3528	IS52, transposase	Mobile elements	-0.882816	0.00482602
PSPTO1226	ISPsy5, Orf1	Mobile elements	-0.632923	0.00148336
PSPTO5213	ISPsy5, Orf1	Mobile elements	-0.858931	0.00691618
PSPTO2436	ISPsy5, Orf1	Mobile elements	-0.907324	0.0161077
PSPTO5590	ISPsy5, Orf1	Mobile elements	-0.799356	0.00223062
PSPTO2970	ISPsy5, Orf1	Mobile elements	-0.761249	0.0244156
PSPTOB0064	traR protein	Mobile elements	-0.684663	0.00448174
PSPTO5367	ISPsy5, Orf1	Mobile elements	-0.644417	0.0277113
PSPTO0058	transposase	Mobile elements	-0.942615	0.0272716
PSPTOB0018	plasmid stability protein StbB	Mobile elements	-0.727128	0.0152054
PSPTOA0009	ATPase, ParA family	Mobile elements	-1.23867	0.032899
PSPTOA0008	partion protein, ParB family	Mobile elements	-2.38578	0.0617733
PSPTO3995	abortive infection protein, internal deletion	Nucleic acid	-1.1407	0.0017712
PSPTO0969	RNA polymerase-binding protein DksA	Nucleic acid	-1.11537	0.0464936
PSPTO4095	ATP-dependent helicase HrpA	Nucleic acid	-0.590831	0.0295213
PSPTO0344	DNA polymerase I	Nucleic acid	-0.588647	0.00160414
PSPTO2856	site-specific recombinase, phage integrase family	Nucleic acid	-1.08968	0.08127
PSPTO0005	type I restriction-modification system, M subunit, putative	Nucleic acid	-0.663668	0.00113643
PSPTO2857	site-specific recombinase, phage integrase family	Nucleic acid	-0.727014	0.0186088
PSPTO1087	type I restriction-modification system, S subunit	Nucleic acid	-0.624722	0.0014964
PSPTO1100	site-specific recombinase, phage integrase family	Nucleic acid	-0.65023	0.138632
PSPTO0419	transcriptional reguator, TetR family	Regulatory functions	-0.995988	0.000120495
PSPTO0304	sensory box/GGDEF domain protein	Regulatory functions	-0.663137	0.0130798
PSPTO3674	transcriptional regulator, AsnC family	Regulatory functions	-0.594689	0.0403688
PSPTO3604	heavy metal sensor histidine kinase	Regulatory functions	-0.616802	0.0676999
PSPTO4373	sensor histidine kinase ColS	Regulatory functions	-0.979356	0.00296118
PSPTO3207	transcriptional regulator, LysR family	Regulatory functions	-0.648616	0.0362445
PSPTO3050	transcriptional regulator, AraC family	Regulatory functions	-0.692323	0.0016981
PSPTO0445	regulatory protein, putative	Regulatory functions	-0.779555	0.00111108
PSPTO3617	transcriptional regulator, MarR family	Regulatory functions	-0.979018	0.00118943
PSPTO0898	sensor histidine kinase/response regulator	Regulatory functions	-0.772649	0.0116244
PSPTO2286	transcriptional regulator, GntR family	Regulatory functions	-0.606716	0.0558364
PSPTO4793	transcriptional regulator, AsnC family	Regulatory functions	-0.698419	0.0605577
PSPTO0335	sensory box histidine kinase	Regulatory functions	-0.58637	0.0167916
PSPTO2128	response regulator	Regulatory functions	-0.774652	0.00255779
PSPTO3111	sensory box histidine kinase	Regulatory functions	-0.648507	0.0176
PSPTO4965	Ser/Thr protein phosphatase	Regulatory functions	-0.636678	0.0467985
PSPTOA0035	transcriptional regulator, GntR family	Regulatory functions	-1.0336	0.0250869
PSPTOA0039	transcriptional regulator, PbsX family	Regulatory functions	-1.22628	0.119068
PSPTO5300	penicillin amidase family protein	Stress repsonse	-0.789151	0.0211147
PSPTO1495	chemotaxis protein methyltransferase CheR, putative	Stress repsonse	-0.649668	0.0266597
PSPTO0554	organic solvent tolerance protein, putative	Stress response	-0.618467	0.0817946
PSPTO0943	tellurium resistance protein TerC	Stress response	-0.595281	0.0203713
PSPTO2511	methyl-accepting chemotaxis protein	Stress response	-0.593187	0.0574758
PSPTO3480	methyl-accepting chemotaxis protein	Stress response	-1.15074	0.00653891
PSPTO2127	universal stress protein family protein	Stress response	-0.70976	0.017565
PSPTO0942	tellurium resistance protein TerB	Stress response	-0.780864	0.00491389
PSPTO0944	tellurium resistance protein TerD	Stress response	-0.639174	0.00510415
PSPTO4506	heat shock protein GrpE	Stress response	-1.51127	0.00980223
PSPTO4101	type III helper protein HopPmaH(Pto)	T3SS	-1.21802	0.0515196
PSPTO1402	type III secretion protein HrcV	T3SS	-0.764616	0.00405684
PSPTO1405	type III helper protein HrpK(Pto)	T3SS	-0.600055	0.0465429
PSPTO2678	type III helper protein HopPtoP	T3SS	-0.640239	0.0190117
PSPTO1389	outer-membrane type III secretion protein HrcC	T3SS	-0.816521	0.0242063
PSPTO1395	type III secretion protein HrcR	T3SS	-0.631966	0.0244202
PSPTO1374	type III chaperone protein	T3SS	-0.811901	0.0209293
PSPTO0588	type III effector HopPtoH	T3SS	-3.71576	0.0644211
PSPTO4331	type III effector HopPtoE	T3SS	-3.23057	0.0424153
PSPTO1391	negative regulator of hrp expression HrpV	T3SS	-1.4117	0.000290048
PSPTO4703	candidate type III effector HolPtoAA	T3SS	-0.741298	0.0126051
PSPTO4597	candidate type III effector HolPtoZ	T3SS	-0.968651	0.000633735
PSPTO5353	type III chaperone protein ShcA(Pto)	T3SS	-0.838866	0.0240044
PSPTO4727	type III effector HopPtoG	T3SS	-1.306	0.110647
PSPTO0589	type III effector HopPtoC	T3SS	-3.48135	0.044716
PSPTO4718	type III effector HopPtoA2	T3SS	-0.616447	0.239203
PSPTO1399	type III secretion protein HrpO	T3SS	-1.38679	0.0469472
PSPTO4588	candidate type III effector Hop protein	T3SS	-0.593953	0.00272273
PSPTO1369	conserved effector locus protein	T3SS	-2.03397	0.0535811
PSPTO1387	type III secretion protein HrpF	T3SS	-1.52229	0.0164308
PSPTO4776	type III effector HopPmaI(Pto)	T3SS	-1.57086	0.00949985
PSPTO0503	type III chaperone protein ShcF	T3SS	-1.72578	0.089622
PSPTO0852	type III helper protein HopPmaG(Pto)	T3SS	-0.66952	0.0350527
PSPTO1394	type III secretion protein HrcS	T3SS	-0.744596	0.0347674
PSPTO0061	candidate type III helper HolPtoY	T3SS	-0.659951	0.00605407
PSPTO0877	candidate type III effector HolPtoQ	T3SS	-1.55274	0.0397788
PSPTO1406	type III effector HopPtoB1	T3SS	-1.20962	0.0118949
PSPTO1384	type III secretion protein HrcJ	T3SS	-1.33741	0.000292598
PSPTO0876	type III effector HopPtoD1	T3SS	-1.73286	0.0762263
PSPTO1383	type III secretion protein HrpB(Pto)	T3SS	-1.77922	0.000163021
PSPTO1390	type III secretion protein HrpT	T3SS	-1.05575	0.000479455
PSPTO0875	candidate type III effector Hop protein	T3SS	-0.590506	0.0383314
PSPTO1370	type III effector HopPtoN	T3SS	-1.77152	0.00483554
PSPTO1375	type III effector HopPtoM	T3SS	-0.88151	0.00404517
PSPTO1373	type III helper protein HrpW(Pto)	T3SS	-2.11481	0.0254212
PSPTO5354	type III effector HopPsyA(Pto)	T3SS	-1.09542	0.0335437
PSPTOA0005	avirulence protein AvrPpiB2(Pto)	T3SS	-6.22239	0.0566428
PSPTO1022	avirulence protein AvrPpiB1(Pto)	T3SS	-6.38969	0.0681764
PSPTO1382	type III helper protein HrpZ(Pto)	T3SS	-3.52177	0.00087746
PSPTO4710	coronamic acid synthetase, chlorinating enzyme component, putative	T3SS	-0.793823	0.0207261
PSPTOA0019	type III effector HopPtoT1	T3SS	-1.6139	0.0118123
PSPTO1385	type III secretion protein HrpD	T3SS	-0.888198	0.00914743
PSPTO3087	avirulence protein AvrPtoB	T3SS	-1.35991	0.0218965
PSPTO0883	candidate type III effector HolPtoR	T3SS	-0.753088	0.0509308
PSPTO4001	avirulence protein AvrPto(DC3000)	T3SS	-5.97552	0.0295127
PSPTO1381	type III helper protein HrpA(Pto)	T3SS	-3.64285	0.00877544
PSPTOA0012	avirulence protein AvrPphE(Pto)	T3SS	-1.1584	0.00205033
PSPTOA0018	type III effector HopPtoS1	T3SS	-4.33646	0.0485934
PSPTO4745	ATP-dependent helicase HrpB, putative	T3SS	-0.816043	0.0123141
PSPTO4721	type III chaperone candidate protein	T3SS	-1.30569	0.0252126
PSPTO4589	type III chaperone candidate protein	T3SS	-1.11075	0.0221468
PSPTO4599	type III chaperone candidate protein	T3SS	-1.27042	0.0423962
PSPTOA0017	type III chaperone protein ShcS1	T3SS	-3.11439	0.0193608
PSPTO4590	HolPtoU-related protein	T3SS	-0.8648	0.00604008
PSPTO1404	RNA polymerase sigma factor HrpL	T3SS	-2.05488	0.0095583
PSPTO0614	transcription antitermination protein NusG	Transcription	-0.626717	0.100602
PSPTO4491	N utilization substance protein A	Transcription	-0.675145	0.0117918
PSPTO4224	RNA polymerase sigma-24 factor	Transcription	-1.14724	0.0633167
PSPTO1474	16S rRNA processing protein RimM	Transcription	-0.833755	0.0531387
PSPTO5614	ribonuclease P protein component	Transcription	-0.756907	0.0317033
PSPTO5007	ATP-independent RNA helicase DbpA	Transcription	-0.616408	0.0119749
PSPTO0620	DNA-directed RNA polymerase, beta subunit	Transcription	-0.850225	0.00102853
PSPTO0569	autotransporting lipase, GDSL family	Transporters	-0.773451	0.0114195
PSPTO3230	hemolysin activator protein, HlyB family	Transporters	-0.713823	0.00801553
PSPTO2832	macrolide efflux ABC transporter, ATP-binding/permease protein	Transporters	-0.725054	0.00751357
PSPTO3798	arsenical pump membrane protein	Transporters	-1.25126	0.000279728
PSPTO3633	heme exporter protein CcmC	Transporters	-0.955225	0.00155477
PSPTO4558	dipeptide ABC transporter, periplasmic dipeptide-binding protein, putative	Transporters	-0.692061	0.0502764
PSPTO1826	arginine/ornithine ABC transporter, periplasmic arginine/ornithine-binding protein	Transporters	-0.59006	0.0207366
PSPTO1257	amino acid ABC transporter, permease protein	Transporters	-0.947066	0.00563864
PSPTO5238	glycerol-3-phosphate transporter	Transporters	-0.906865	0.00266429
PSPTO3593	sulfate permease family protein	Transporters	-0.858101	0.00661989
PSPTO2802	proline/betaine transporter	Transporters	-0.660937	0.00987789
PSPTO4619	voltage-gated chloride channel family protein	Transporters	-0.899192	0.00127481
PSPTO1294	glucose ABC transporter, permease protein, putative	Transporters	-0.75258	0.0199571
PSPTO5261	D-methionine ABC transporter, permease protein	Transporters	-0.871337	0.000928945
PSPTO1817	aromatic amino acid permease	Transporters	-0.78856	0.00525819
PSPTO5302	putrescine ABC transporter, permease protein	Transporters	-0.643589	0.0654101
PSPTO4171	amino acid ABC transporter, periplasmic amino acid-binding protein	Transporters	-0.840519	0.0125004
PSPTO3632	heme exporter protein CcmD	Transporters	-0.769082	0.00458043
PSPTO4576	amine ABC transporter, permease protein	Transporters	-0.733782	0.00142236
PSPTO0267	peptide ABC transporter, periplasmic peptide-binding protein, putative	Transporters	-0.699286	0.0139685
PSPTO1133	amino acid ABC transporter, permease protein	Transporters	-0.785397	0.0117521
PSPTO0251	peptide ABC transporter, permease protein	Transporters	-0.939283	0.00221012
PSPTO0487	ABC transporter, permease protein	Transporters	-1.13724	4.65704e-05
PSPTO1014	TonB-dependent receptor, putative	Transporters	-0.713232	0.0309863
PSPTO1469	major facilitator family transporter	Transporters	-0.633971	0.0204025
PSPTO1796	sulfonate ABC transporter, permease protein, putative	Transporters	-0.884347	0.0292559
PSPTO0168	sulfate transporter family protein	Transporters	-0.654836	0.0163075
PSPTO0789	phosphonate ABC transporter, permease protein, putative	Transporters	-0.632429	0.0163293
PSPTO0671	TonB-dependent receptor, putative	Transporters	-0.614049	0.0205711
PSPTO3649	mechanosensitive ion channel family protein	Transporters	-0.745373	0.0255447
PSPTO0067	ferric siderophore transporter, periplasmic energy transduction protein TonB	Transporters	-1.14595	0.0017314
PSPTO2345	transporter, putative	Transporters	-0.748172	0.122271
PSPTO5245	amino acid ABC transporter, periplasmic amino acid-binding protein	Transporters	-0.660191	0.00533848
PSPTO2776	amino acid ABC transporter, permease protein	Transporters	-0.782086	0.00180932
PSPTO2417	branched-chain amino acid ABC transporter, permease protein	Transporters	-0.666328	0.00895417
PSPTO2467	major facilitator family transporter	Transporters	-0.659127	0.00188041
PSPTO2522	ABC transporter, permease protein	Transporters	-1.27974	0.00901226
PSPTO0252	peptide ABC transporter, ATP-binding protein	Transporters	-0.782497	0.0125904
PSPTO0118	Na/Pi cotransporter family protein	Transporters	-0.738345	0.0383715
PSPTO2975	molybdate ABC transporter, ATP-binding protein	Transporters	-1.08952	0.00687713
PSPTO0366	Na+/H+ antiporter NhaP	Transporters	-0.676435	0.0364365
PSPTO0488	ABC transporter, permease protein	Transporters	-0.994552	0.0139676
PSPTO4074	branched-chain amino acid ABC transporter, ATP-binding protein	Transporters	-0.712616	0.0100373
PSPTO0370	MATE efflux family protein	Transporters	-0.644502	0.00285442
PSPTO1076	O-antigen ABC transporter, permease protein, putative	Transporters	-0.667392	0.0528424
PSPTO5115	gluconate transporter family protein	Transporters	-0.996731	0.00197386
PSPTO3030	peptide ABC transporter, permease protein	Transporters	-0.97774	0.000285536
PSPTO1292	glucose ABC transporter, periplasmic glucose-binding protein, putative	Transporters	-0.668298	0.0690358
PSPTO2912	glutamine ABC transporter, periplasmic amino acid-binding protein	Transporters	-1.5029	0.000211961
PSPTO3541	C4-dicarboxylate transporter/malic acid transport protein	Transporters	-1.12519	0.00544311
PSPTO5180	cystine ABC transporter, periplasmic cystine binding protein	Transporters	-0.786524	0.0293044
PSPTO2496	major facilitator family transporter	Transporters	-0.89637	0.00235105
PSPTO2988	branched-chain amino acid ABC transporter, permease protein	Transporters	-0.992055	0.0168404
PSPTO0315	iron ABC transporter, permease protein	Transporters	-0.767886	0.0151301
PSPTO2926	multidrug transporter, putative	Transporters	-0.593167	0.0390372
PSPTO5269	transporter, BCCT family	Transporters	-0.76449	0.0232834
PSPTO2989	branched-chain amino acid ABC transporter, permease protein	Transporters	-0.825686	0.00643481
PSPTO4063	C4-dicarboxylate transport protein	Transporters	-0.597711	0.0876001
PSPTO5580	sodium:bile acid symporter family protein	Transporters	-0.919351	0.00157378
PSPTO2778	amino acid ABC transporter, ATP-binding protein	Transporters	-0.713328	0.0215528
PSPTO2139	cation ABC transporter, permease protein	Transporters	-0.876652	0.0110399
PSPTO1221	transporter, LysE family	Transporters	-0.645126	0.029098
PSPTO2180	MFS transporter, phthalate permease family	Transporters	-0.609271	0.178723
PSPTO2575	peptide ABC transporter, permease protein	Transporters	-0.960155	0.0409038
PSPTO5024	potassium efflux system protein KefA, putative	Transporters	-0.727702	0.0180341
PSPTO0838	major facilitator family transporter	Transporters	-0.614498	0.0117161
PSPTO3452	transporter, LysE family	Transporters	-0.630784	0.0411807
PSPTO2603	ABC transporter, ATP-binding/permease protein	Transporters	-0.90633	0.001742
PSPTO2638	L-arabinose ABC transporter, periplasmic L-arabinose-binding protein	Transporters	-0.703364	0.0721614
PSPTOA0037	major facilitator family transporter	Transporters	-0.654865	0.048836
PSPTO4159	bacterioferritin-associated ferredoxin	Transporters	-2.25308	0.0317341
PSPTO4445	mce-related protein	Unknown function	-0.664886	0.00170603
PSPTO1361	amidase family protein	Unknown function	-0.873361	1.9659e-05
PSPTO0799	GTP-binding protein, GTP1/Obg family	Unknown function	-1.13341	0.000566765
PSPTO2615	GAF domain protein	Unknown function	-0.920663	0.00268509
PSPTO2137	MbtH-like protein	Unknown function	-0.837362	0.0657936
PSPTO4213	methyltransferase, putative	Unknown function	-0.683338	0.00105142
PSPTO3573	acetyltransferase, GNAT family	Unknown function	-0.770955	0.00182844
PSPTO3340	DsrH family protein	Unknown function	-0.633263	0.000510263
PSPTO2735	yhgI protein	Unknown function	-0.596096	0.0205584
PSPTO3346	crcB family protein	Unknown function	-0.705539	0.00304845
PSPTO4443	STAS domain protein	Unknown function	-0.859328	0.0128414
PSPTO2037	Smr domain protein	Unknown function	-0.629874	0.0571073
PSPTO1152	HDIG domain protein	Unknown function	-0.840853	0.00959666
PSPTO2655	oxidoreductase, molybdopterin-binding subunit, putative	Unknown function	-0.949744	0.00236264
PSPTO4827	iojap-related protein	Unknown function	-0.795611	0.0827217
PSPTOB0005	phosphoesterase family protein	Unknown function	-1.63261	0.00733381
PSPTO1604	hydrolase, putative	Unknown function	-0.594462	0.00435373
PSPTO2874	ppkA-related protein	Unknown function	-0.593113	0.0133615
PSPTO3591	rarD protein	Unknown function	-0.600711	0.00656955
PSPTO0725	acetyltransferase, GNAT family	Unknown function	-0.603718	0.0311965
PSPTO4418	tetrapyrrole methylase family protein	Unknown function	-1.02314	0.0148549
PSPTO0733	MORN repeat family protein	Unknown function	-0.640403	0.00426755
PSPTO0835	ribD C-terminal domain protein	Unknown function	-2.04235	0.0862998
PSPTO4250	DNA-binding protein	Unknown function	-1.06909	0.0345409
PSPTO1441	hydrolase, carbon-nitrogen family	Unknown function	-0.652167	0.00837436
PSPTO1559	esterase, putative	Unknown function	-0.595833	0.233783
PSPTO4843	esterase/lipase/thioesterase family protein	Unknown function	-0.665752	0.0466967
